# Supplementary material for: A high-resolution route map reveals distinct stages of chondrocyte dedifferentiation for cartilage regeneration
Source: Bone Res. 2022 Apr 27;10:38. doi: 10.1038/s41413-022-00209-w (PMC9046296; doi:10.1038/s41413-022-00209-w)
Supplement: Supplementary file 2 — Table S1 [file 41413_2022_209_MOESM2_ESM.xlsx]

## Sheet: Sheet1
gene	p_val	avg_diff	pct.1	pct.2	cluster
Top2a	3.26e-112	1.85068	0.984	0.672	1
Mki67	1.21e-91	1.71827	1	0.506	1
Cenpf	2.4e-70	1.53758	0.913	0.402	1
Birc5	3.32e-76	1.37723	0.96	0.384	1
Cdca8	3.9e-60	1.32141	0.944	0.346	1
Ube2c	1.09e-61	1.3145	0.857	0.351	1
Pbk	4.47e-63	1.31432	0.857	0.266	1
Spc25	3.42e-58	1.3139	0.913	0.396	1
Pclaf	3.67e-53	1.231	0.905	0.378	1
Tpx2	1.32e-60	1.20395	0.937	0.359	1
Stmn1	5.72e-63	1.18565	1	0.633	1
Rrm2	3.73e-49	1.18528	0.968	0.595	1
Cenpa	4.28e-44	1.15563	0.921	0.448	1
Hmmr	2.73e-60	1.1536	0.921	0.222	1
Cdk1	2.2e-70	1.13922	0.952	0.475	1
Rrm1	7.33e-50	1.13724	0.921	0.444	1
Ccnb1	3.4e-62	1.11864	0.841	0.301	1
Ckap2	3.51e-54	1.06603	0.873	0.309	1
Tubb6	8.04e-48	1.06373	1	0.79	1
Cenpe	9.26e-57	1.03141	0.857	0.266	1
Smc2	1.04e-61	1.01565	0.968	0.349	1
Nusap1	1.44e-62	1.00545	0.825	0.135	1
Tubb4b	2.29e-44	1.00147	1	0.832	1
Hist1h2ao	8.53e-60	0.994698	0.841	0.405	1
Cenpm	7.32e-37	0.986285	0.794	0.313	1
Hist1h2ap	2.16e-62	0.985136	0.897	0.382	1
Ccna2	2.12e-61	0.976188	0.905	0.245	1
Smc4	6.31e-53	0.976148	0.992	0.811	1
Arl6ip1	5.06e-29	0.965537	0.96	0.788	1
Asf1b	2.46e-41	0.950599	0.738	0.201	1
Anln	2.2e-56	0.937671	0.889	0.255	1
Gm10184	3.11e-51	0.919673	0.889	0.481	1
Aurka	1.61e-56	0.912914	0.778	0.145	1
Nuf2	2.11e-40	0.905422	0.77	0.21	1
Ckap2l	3.42e-58	0.898836	0.857	0.172	1
Tk1	1.92e-51	0.890822	0.865	0.241	1
Iqgap3	1.59e-50	0.885608	0.762	0.21	1
Cdca3	1.04e-40	0.885556	0.897	0.33	1
Knstrn	4.28e-38	0.884053	0.817	0.286	1
Cdca2	1.95e-61	0.872863	0.873	0.199	1
Racgap1	3.44e-45	0.858106	0.857	0.28	1
Rangap1	1.56e-36	0.851669	0.976	0.517	1
Cks2	2.5e-45	0.827812	0.984	0.527	1
Cks1b	2.39e-34	0.809913	0.968	0.687	1
Hn1	6.22e-26	0.8043	0.984	0.745	1
Tmcc1	3.6e-49	0.796121	1	0.95	1
Hmgn2	5.2e-35	0.789227	1	0.917	1
Mis18bp1	1.66e-45	0.78012	0.738	0.154	1
Kif4	9.68e-38	0.768606	0.659	0.133	1
Tmpo	3.26e-32	0.753937	0.96	0.56	1
Tacc3	1.82e-52	0.740445	0.881	0.251	1
Aspm	2.66e-38	0.740219	0.659	0.127	1
Aurkb	1.09e-51	0.73613	0.667	0.085	1
Incenp	3.2e-36	0.710721	0.794	0.28	1
Sgol1	2.09e-34	0.706561	0.603	0.12	1
Cdkn2d	8.71e-20	0.682531	0.706	0.346	1
Plk1	4.65e-30	0.678489	0.683	0.176	1
Atad2	1.74e-18	0.670024	0.817	0.485	1
Spc24	1.04e-38	0.669416	0.841	0.411	1
Diaph3	1.04e-35	0.658799	0.754	0.17	1
Mad2l1	4.93e-28	0.658144	0.786	0.293	1
Gmnn	2.42e-24	0.649921	0.746	0.32	1
Ccnb2	3.15e-26	0.643062	0.762	0.27	1
Mcm5	1.03e-16	0.639651	0.659	0.288	1
Nucks1	3.88e-30	0.638462	1	0.938	1
Esco2	1.19e-34	0.623831	0.595	0.079	1
Hjurp	3.41e-21	0.620833	0.952	0.627	1
Gm10282	1.65e-36	0.615293	0.992	0.876	1
Kif11	8.1e-43	0.614929	0.738	0.133	1
Ndc1	4.61e-13	0.614484	0.73	0.452	1
Clspn	2.66e-34	0.612068	0.698	0.147	1
Kif20b	3.15e-44	0.611867	0.738	0.149	1
Fam111a	2.18e-22	0.610782	0.667	0.203	1
Prc1	5.08e-49	0.601149	0.754	0.141	1
Rpa1	2.75e-12	0.596837	0.825	0.539	1
Foxm1	9.13e-30	0.594952	0.619	0.143	1
Ckap5	3.65e-20	0.593269	0.929	0.672	1
Psat1	8.19e-14	0.582029	0.921	0.728	1
Dnajc9	2.8e-23	0.577357	0.833	0.386	1
Melk	1.07e-26	0.575372	0.548	0.11	1
Dlgap5	9.18e-51	0.573326	0.706	0.147	1
Ncapg2	4.68e-30	0.573183	0.643	0.16	1
Ncaph	7.8e-38	0.571969	0.738	0.178	1
Bub3	1.9e-18	0.569942	0.944	0.761	1
Tcf19	9.22e-16	0.559504	0.563	0.255	1
Ranbp1	1.7e-25	0.55635	0.984	0.9	1
Gas2l3	1.69e-30	0.554256	0.659	0.263	1
Kif23	1.68e-41	0.541918	0.746	0.151	1
Shcbp1	3.41e-33	0.539779	0.603	0.133	1
Ncapd3	6.27e-23	0.536933	0.73	0.286	1
Ccdc34	4.13e-19	0.534533	0.857	0.525	1
Hmgb2	1.44e-49	0.53259	0.968	0.463	1
Rad51	8.97e-28	0.5322	0.627	0.139	1
H2afv	2.74e-17	0.532085	0.992	0.902	1
Dek	1.3e-18	0.530518	0.976	0.809	1
H2afx	9.05e-26	0.529979	0.77	0.288	1
Lsm2	1.96e-15	0.528582	0.77	0.465	1
Pcna-ps2	2.95e-18	0.526328	0.849	0.583	1
Cit	4.92e-39	0.525639	0.611	0.079	1
Cdkn3	5.23e-26	0.521392	0.627	0.203	1
Ssna1	1.74e-11	0.507786	0.857	0.656	1
Tyms	2.97e-26	0.507462	0.794	0.332	1
Dut	1.82e-14	0.496894	0.873	0.593	1
Cdc20	1.54e-45	0.489778	0.754	0.122	1
Ncapd2	3.3e-27	0.487685	0.77	0.253	1
Ran	3.52e-23	0.485085	1	0.95	1
Nde1	4.34e-15	0.483716	0.786	0.469	1
Dtymk	3.44e-15	0.475527	0.913	0.62	1
Kif2c	6.23e-20	0.475322	0.476	0.102	1
Kpna2	3.97e-48	0.474926	0.81	0.373	1
Hist1h2ag	1.36e-53	0.472625	0.794	0.234	1
Knl1	3.69e-30	0.472574	0.651	0.124	1
Cdc25b	4.96e-18	0.470209	0.389	0.143	1
Cenpl	2.06e-23	0.467955	0.579	0.135	1
Rpa2	4.99e-18	0.467629	0.738	0.305	1
Lig1	3.32e-25	0.465739	0.762	0.309	1
Hmga1-rs1	8.66e-11	0.463094	0.873	0.751	1
Mcm4	1.26e-10	0.46303	0.675	0.373	1
Pcna	2.11e-16	0.459342	0.881	0.62	1
Prim2	3.1e-12	0.459138	0.516	0.253	1
Trim59	1.92e-14	0.45349	0.659	0.322	1
Rfc5	3.35e-17	0.447293	0.635	0.253	1
Tipin	1.46e-12	0.446102	0.873	0.604	1
Bub1b	1.4e-23	0.444335	0.571	0.139	1
Hat1	2.82e-19	0.44034	0.881	0.598	1
Cenpn	1.52e-21	0.440224	0.516	0.11	1
Spag5	3.98e-27	0.438758	0.675	0.185	1
Mastl	9.22e-26	0.437379	0.516	0.11	1
Cdt1	6.4e-14	0.437168	0.754	0.405	1
Ssrp1	1.4e-12	0.436388	0.96	0.805	1
Atad5	3.92e-14	0.436148	0.508	0.16	1
Neil3	7.38e-29	0.433483	0.5	0.064	1
Cbx5	7.39e-14	0.428729	0.976	0.751	1
Cdca4	1.34e-13	0.427733	0.817	0.45	1
Rad21	4.07e-21	0.427675	0.952	0.598	1
Nxt1	1.94e-10	0.427052	0.738	0.448	1
Dctpp1	3.76e-10	0.424643	0.778	0.5	1
Ska3	3.84e-30	0.424552	0.595	0.1	1
Dynlt1f	1.8e-11	0.423113	0.841	0.649	1
Rbmx	3.64e-09	0.422	0.579	0.349	1
Dbf4	1.33e-28	0.421849	0.746	0.216	1
Kif15	7.54e-36	0.41889	0.659	0.098	1
Gm10053	5.44e-12	0.417814	0.992	0.927	1
Stil	7.27e-23	0.41747	0.579	0.135	1
Haus8	2.72e-11	0.417377	0.516	0.199	1
Ccnf	8.61e-14	0.416773	0.357	0.083	1
Uhrf1	9.58e-17	0.414816	0.587	0.191	1
Fignl1	3.14e-14	0.414122	0.389	0.106	1
Snrpa1	8.87e-11	0.411819	0.873	0.674	1
Selenoh	3.15e-13	0.40991	0.865	0.56	1
Pole	1.5e-14	0.407371	0.46	0.124	1
Nek2	4.34e-27	0.406028	0.444	0.054	1
Siva1	6.17e-12	0.403392	0.921	0.705	1
Ywhah	3.26e-13	0.402565	0.96	0.797	1
Oip5	3.11e-21	0.402202	0.413	0.056	1
Hmga1	1.81e-15	0.399166	0.786	0.525	1
Usp1	7.29e-09	0.398115	0.817	0.602	1
Bub1	3.82e-36	0.396925	0.603	0.093	1
Odc1	1.46e-07	0.396809	0.905	0.757	1
Anp32e	1.69e-12	0.395281	0.857	0.537	1
Dnmt1	1.55e-12	0.393855	0.77	0.438	1
Rad18	4.72e-15	0.392533	0.619	0.255	1
Ect2	1.28e-30	0.390993	0.563	0.089	1
Ezh2	1.02e-13	0.387516	0.762	0.419	1
Cdc25c	1.62e-19	0.384166	0.444	0.079	1
Gtf2a2	4.72e-11	0.382895	0.944	0.757	1
Rfc2	3.63e-11	0.382511	0.77	0.454	1
Mcm7	4.95e-15	0.382202	0.738	0.367	1
Mdm2	5.99e-06	0.381625	0.913	0.809	1
Mcm6	1.34e-10	0.381266	0.865	0.583	1
BC030867	3.53e-17	0.379991	0.31	0.048	1
Ube2t	5.4e-29	0.379404	0.556	0.118	1
Kif14	3.5e-32	0.378814	0.492	0.062	1
Nrm	5.17e-13	0.378094	0.516	0.172	1
Rfc1	2.53e-08	0.377937	0.929	0.772	1
Cnih4	6.8e-11	0.377653	0.968	0.782	1
Snrpb	1.77e-11	0.377312	1	0.925	1
Arhgap11a	2.66e-26	0.375597	0.619	0.129	1
Rbbp7	2.9e-11	0.373162	1	0.934	1
Fbxo5	1.01e-23	0.372453	0.508	0.095	1
Ttk	4.3e-21	0.370605	0.484	0.091	1
Trip13	4.89e-15	0.367874	0.429	0.112	1
Banf1	9.71e-11	0.36718	1	0.909	1
Espl1	5.82e-27	0.366215	0.508	0.077	1
Cenpi	3.01e-23	0.365803	0.429	0.071	1
Cenpq	5.59e-28	0.365031	0.651	0.143	1
Suv39h1	7.18e-12	0.364927	0.508	0.195	1
Nhp2	2.15e-05	0.364248	0.802	0.674	1
Cmc2	3.25e-13	0.363915	0.738	0.409	1
Hmgb1	2.41e-18	0.363086	1	0.915	1
Bex3	6.27e-09	0.363048	0.984	0.863	1
Fam64a	1.8e-24	0.36296	0.5	0.085	1
Ccl20	0.00892291	0.361565	0.23	0.149	1
Gpsm2	1.09e-06	0.360868	0.698	0.477	1
Dhfr	6.63e-14	0.36061	0.579	0.212	1
Brca2	4.04e-13	0.36054	0.563	0.212	1
Gtse1	6.59e-21	0.360318	0.587	0.162	1
Anxa3	1e-08	0.359929	1	0.902	1
Nsd2	7.67e-10	0.356786	0.778	0.471	1
Ndc80	7.74e-44	0.356595	0.675	0.077	1
Rad51ap1	4.19e-18	0.356364	0.476	0.1	1
Cks1brt	4.09e-33	0.352767	0.929	0.502	1
Slc29a1	0.00012239	0.35276	0.897	0.774	1
Cep192	4.45e-12	0.352407	0.635	0.33	1
Reep4	6.87e-13	0.351358	0.595	0.245	1
Mcm2	4.55e-06	0.348375	0.619	0.382	1
Nap1l1	2.03e-10	0.346278	0.929	0.753	1
Slc25a10	5.64e-08	0.344715	0.381	0.151	1
Rfc3	3.95e-13	0.343007	0.667	0.299	1
Arhgef39	1.17e-11	0.339254	0.317	0.071	1
4930427A07Rik	2e-14	0.339099	0.373	0.085	1
Snrpd1	1.87e-11	0.338066	0.976	0.793	1
Nqo1	1.44e-06	0.33625	0.96	0.884	1
Phf5a	1.7e-06	0.334781	0.825	0.618	1
Cycs	5.94e-10	0.334051	0.976	0.909	1
Tubg1	3.38e-10	0.333772	0.627	0.32	1
Hirip3	7.22e-15	0.332924	0.571	0.191	1
Naa50	5.58e-06	0.332851	0.857	0.716	1
Xpo1	1.51e-09	0.331949	0.913	0.699	1
C330027C09Rik	5.68e-23	0.331843	0.571	0.133	1
Cdca5	1.46e-14	0.331118	0.381	0.077	1
Mrpl18	9.58e-07	0.329563	0.802	0.604	1
Fgfr1op	2.36e-06	0.329473	0.651	0.411	1
Carhsp1	6.99e-06	0.326778	0.825	0.639	1
Gins3	3.02e-11	0.325206	0.238	0.075	1
Gins2	2.22e-15	0.324493	0.611	0.224	1
Nutf2-ps1	1.62e-09	0.323308	0.929	0.788	1
Sae1	4.65e-09	0.322898	0.865	0.662	1
Cse1l	1.92e-08	0.32254	0.778	0.502	1
Ccdc77	3.69e-12	0.320966	0.46	0.149	1
Hn1l	1.28e-09	0.320042	0.786	0.502	1
Kat7	0.000637655	0.319611	0.579	0.415	1
1810037I17Rik	9.48e-11	0.319349	0.992	0.859	1
Mrpl14	9.36e-06	0.318019	0.937	0.826	1
Dsn1	9.66e-10	0.316127	0.286	0.122	1
Kif22	3.65e-27	0.315125	0.595	0.114	1
Cdkn2c	3.43e-10	0.314965	0.714	0.425	1
Ddias	1.62e-15	0.313205	0.484	0.124	1
Fam83d	7.16e-20	0.312759	0.405	0.071	1
Nup62	0.00015301	0.312548	0.595	0.4	1
Haus4	6.83e-18	0.311672	0.69	0.266	1
Dynll1	6.41e-08	0.311372	1	0.948	1
Haus3	2.06e-14	0.310614	0.651	0.29	1
Cenpk	4.71e-18	0.309713	0.476	0.129	1
Pin1	1.03e-06	0.309519	0.937	0.77	1
Set	5.87e-07	0.30718	1	0.946	1
Dpy30	7.05e-07	0.304684	0.841	0.668	1
Cfl2	1.74e-05	0.304538	0.921	0.772	1
Fzr1	3.4e-08	0.303743	0.619	0.332	1
Ncapg	1.98e-31	0.303422	0.603	0.1	1
Psmd5	1.06e-05	0.302586	0.857	0.668	1
Klk10	9.39e-06	0.30252	0.444	0.278	1
Bora	8.8e-12	0.301867	0.484	0.207	1
Mcph1	6.67e-11	0.301538	0.516	0.205	1
G3bp1	2.15e-07	0.300152	0.952	0.876	1
H1f0	0.000429084	0.29597	0.921	0.807	1
Sumo2	4.87e-10	0.295291	0.992	0.89	1
Srxn1	0.00628889	0.295037	0.817	0.759	1
Pbdc1	7.5e-07	0.294703	0.794	0.593	1
Slc43a3	0.00011382	0.294679	0.77	0.579	1
Snrpe	1.41e-09	0.294661	0.968	0.865	1
Larp7	9.87e-08	0.294554	0.786	0.537	1
Plk4	4.52e-14	0.294176	0.587	0.21	1
Sac3d1	0.00154404	0.292934	0.516	0.365	1
Specc1l	3.99e-06	0.290271	0.841	0.618	1
Ppil1	9.28e-06	0.289122	0.516	0.295	1
Fam118a	1.17e-07	0.286256	0.508	0.305	1
2310036O22Rik	0.000206662	0.286189	0.865	0.757	1
Nrf1	9.16e-08	0.284407	0.548	0.297	1
Wdhd1	2.05e-09	0.28427	0.571	0.257	1
4930579G24Rik	6.92e-21	0.284233	0.563	0.149	1
Ei24	0.000659012	0.283983	0.516	0.396	1
Tnfrsf12a	0.00134353	0.28285	0.833	0.755	1
Rtel1	0.0039617	0.282771	0.381	0.268	1
Lsm4	2.83e-06	0.281658	0.881	0.687	1
Vangl1	6.25e-05	0.281142	0.627	0.402	1
Syne2	4.27e-08	0.280913	0.476	0.237	1
Topbp1	5.04e-09	0.280576	0.825	0.539	1
Ccng1	0.0020517	0.280469	0.96	0.907	1
Med4	0.000175721	0.27954	0.54	0.346	1
Ska2	1.41e-10	0.277859	0.548	0.232	1
Mrpl40	1.33e-05	0.277447	0.817	0.62	1
Wee1	2.75e-11	0.276519	0.46	0.147	1
Gsr	2.87e-05	0.273658	0.698	0.51	1
Mcmbp	5.45e-05	0.273301	0.659	0.448	1
Dtl	1.5e-09	0.273192	0.595	0.274	1
Polr2a	0.000656183	0.27243	0.952	0.878	1
Mier2	0.000518	0.272423	0.46	0.32	1
Pcnt	8.28e-14	0.271614	0.651	0.274	1
Nme1	6.17e-06	0.271331	0.992	0.902	1
Pbx3	0.00145428	0.271103	0.429	0.268	1
Gm6169	2.39e-06	0.270887	0.976	0.871	1
Hspa14	1.57e-06	0.270695	0.714	0.512	1
Arl4a	5.46e-05	0.270493	0.643	0.419	1
Mcm3	1.13e-07	0.270481	0.69	0.415	1
Chaf1b	1.35e-13	0.269947	0.405	0.122	1
Bola1	0.000380027	0.269726	0.738	0.568	1
Nav2	4.53e-05	0.269559	0.548	0.336	1
Gm7535	2.35e-10	0.269412	0.722	0.386	1
C1d	6.26e-06	0.269022	0.857	0.651	1
Nutf2	2.84e-10	0.268284	0.913	0.707	1
Ppm1g	4.86e-08	0.266854	0.817	0.554	1
Cep57	3.46e-09	0.266243	0.635	0.322	1
Ing1	6.44e-09	0.266192	0.96	0.786	1
Cep128	1.01e-10	0.263637	0.262	0.054	1
Hnrnpab	5.1e-06	0.263583	0.81	0.602	1
Eif4e	3.47e-06	0.263172	0.96	0.807	1
Ugdh	3.47e-06	0.262831	0.984	0.898	1
Ak6	3.02e-05	0.262449	0.675	0.461	1
Nasp	8.37e-09	0.262237	0.762	0.494	1
Psmg2	1.15e-06	0.260641	0.762	0.573	1
Cenpp	7.3e-13	0.260517	0.413	0.11	1
Bard1	1.11e-11	0.260098	0.278	0.062	1
Nup35	6.54e-08	0.260019	0.5	0.239	1
Srsf3	1.2e-06	0.259846	1	0.94	1
Mmgt1	0.000615084	0.259783	0.667	0.479	1
Lsm8	3.75e-08	0.258768	0.794	0.56	1
Mrpl28	0.0008722	0.25838	0.873	0.732	1
Cnot9	9.84e-07	0.257974	0.659	0.409	1
Cenpw	3.54e-23	0.257912	0.714	0.303	1
Pml	0.000247033	0.257794	0.452	0.263	1
Mis12	3.28e-05	0.257489	0.524	0.305	1
Cep57l1	2.52e-12	0.257168	0.492	0.16	1
Dlk1	7.47e-08	0.256973	0.651	0.367	1
Cd109	0.000192187	0.256856	0.937	0.805	1
Hells	8.64e-11	0.256477	0.595	0.268	1
Stard8	7.66e-08	0.256464	0.46	0.224	1
Trim47	0.000452426	0.256399	0.794	0.629	1
Mre11a	7.06e-08	0.256318	0.675	0.419	1
Pold3	2.1e-05	0.256266	0.437	0.249	1
Eif1ad	1.25e-05	0.255946	0.698	0.459	1
Elof1	6.06e-05	0.255817	0.786	0.602	1
Ska1	1.35e-17	0.254578	0.389	0.064	1
Mxd3	1.41e-31	0.254207	0.508	0.054	1
Ilf3	2.34e-07	0.253802	0.722	0.479	1
Pomt1	3.41e-05	0.252771	0.365	0.176	1
Smc1a	2.63e-07	0.251753	0.905	0.687	1
Mdp1	1.91e-05	0.251661	0.698	0.517	1
Pola1	2.41e-14	0.25114	0.492	0.143	1
Col9a1	2.73e-46	1.24291	1	0.889	2
Matn1	7.54e-27	1.1377	0.614	0.235	2
Col9a3	1.26e-42	1.10937	0.964	0.724	2
Col11a2	3.03e-42	1.06787	0.946	0.633	2
Col9a2	5.61e-46	1.06547	0.97	0.624	2
Ucma	5.57e-19	1.02253	0.783	0.545	2
Col27a1	5.64e-17	0.929266	0.91	0.821	2
Susd5	1.55e-29	0.855321	0.988	0.86	2
3110079O15Rik	1.06e-38	0.85362	0.837	0.376	2
Acan	3.03e-30	0.797026	0.934	0.742	2
Papss2	5.06e-19	0.782705	0.94	0.871	2
Fgfr3	1.02e-18	0.762437	0.801	0.534	2
G0s2	1.79e-19	0.743737	0.717	0.437	2
Moxd1	9.69e-17	0.723469	0.723	0.428	2
Wwp2	8.35e-14	0.713802	0.958	0.88	2
Hapln1	2.36e-20	0.697818	0.97	0.846	2
Slc1a5	2.91e-20	0.689245	0.892	0.656	2
Slc7a3	4.07e-18	0.669373	0.633	0.33	2
Trib3	2.17e-18	0.662882	0.783	0.482	2
Tgfbi	6.13e-13	0.631781	0.873	0.758	2
Chil1	1.65e-07	0.627214	0.964	0.864	2
Vnn1	2.35e-06	0.610091	0.639	0.527	2
Pdrg1	1.22e-14	0.601095	0.946	0.83	2
Zim1	2.02e-17	0.599524	0.608	0.317	2
Cdkn1c	2.58e-11	0.579135	0.783	0.683	2
Ncmap	9.11e-12	0.568821	0.458	0.183	2
Steap1	9.51e-14	0.559605	0.88	0.706	2
Gars	3.46e-17	0.554719	0.994	0.93	2
Wars	1.19e-11	0.541538	0.789	0.566	2
Srm	1.78e-17	0.535985	0.976	0.812	2
Cyb5r1	7.48e-15	0.535297	0.988	0.923	2
Psph	1.83e-15	0.530387	0.783	0.575	2
Ostn	1.67e-12	0.517845	0.349	0.136	2
Meltf	3.86e-13	0.516688	0.777	0.523	2
Gsto1	3.14e-10	0.51478	0.777	0.59	2
Slc26a2	1.33e-07	0.514515	0.687	0.584	2
Itga6	4.98e-18	0.513532	0.783	0.441	2
Sobp	9.35e-14	0.492389	0.922	0.767	2
Tenm4	1.87e-12	0.482334	0.735	0.475	2
Capn6	1.23e-09	0.473726	0.837	0.733	2
Epyc	4.92e-12	0.472639	0.91	0.704	2
S100b	5.23e-12	0.469388	0.723	0.611	2
Mthfd2	2.63e-15	0.464641	0.934	0.769	2
Stbd1	9.21e-10	0.460973	0.663	0.437	2
Fibin	1.04e-08	0.448227	0.819	0.672	2
Prkg2	3.98e-10	0.439654	0.675	0.403	2
Scrg1	5.32e-08	0.437807	0.723	0.561	2
Ss18l2	3.73e-14	0.433604	0.861	0.667	2
Pcolce2	6.75e-12	0.433375	0.699	0.468	2
Asns	8.72e-14	0.429304	0.982	0.878	2
Rsl1d1	1.23e-11	0.42783	0.97	0.864	2
Avil	3.19e-13	0.427602	0.349	0.122	2
Ctdspl	4.65e-08	0.425573	0.88	0.722	2
Loxl3	5.48e-10	0.417681	0.91	0.74	2
Serp1	2.4e-11	0.414365	0.922	0.81	2
Ppp1r15a	1.6e-10	0.410369	0.861	0.706	2
Cytl1	0.000202648	0.409776	0.265	0.129	2
Ltv1	1.85e-13	0.406126	0.729	0.548	2
Nrk	1.62e-07	0.404018	0.789	0.602	2
Nars	1.37e-09	0.403172	0.964	0.898	2
Slc7a5	3.96e-11	0.395552	0.717	0.489	2
Cdsn	3.56e-06	0.394251	0.934	0.853	2
Iars	3.81e-07	0.392563	0.886	0.781	2
Bcat1	3.01e-06	0.385147	0.825	0.704	2
Wdr77	0.000146438	0.378081	0.657	0.55	2
Sox6	1.48e-05	0.376168	0.867	0.774	2
Dctd	9.44e-08	0.375036	0.452	0.299	2
Phf10	2.26e-12	0.372516	0.922	0.735	2
1700123O20Rik	2.47e-06	0.370499	0.693	0.559	2
Pla2g12a	1.61e-07	0.367731	0.741	0.627	2
Ivns1abp	2.15e-08	0.367618	0.849	0.686	2
Lonp1	6.47e-07	0.3668	0.873	0.749	2
Ctsk	6.57e-08	0.366032	0.922	0.855	2
Hspd1	1.17e-08	0.363886	0.94	0.851	2
Fam129a	2.31e-05	0.358264	0.729	0.572	2
Ero1l	4.98e-06	0.356679	0.97	0.905	2
Loxl4	0.00195584	0.354604	0.645	0.509	2
Extl1	1.83e-09	0.352654	0.524	0.276	2
Tars	4.33e-07	0.342456	0.831	0.74	2
Bzw2	1.15e-08	0.340903	0.825	0.645	2
Yars	5.99e-05	0.340712	0.867	0.781	2
Spcs2	1.81e-10	0.338873	0.976	0.882	2
Arpc5l	5.98e-07	0.336115	0.886	0.792	2
Vdac3-ps1	4.32e-09	0.33329	0.958	0.873	2
Sox9	4.12e-07	0.331091	0.952	0.9	2
Rab11fip4	4.13e-12	0.330214	0.337	0.167	2
Cth	1e-10	0.328175	0.578	0.308	2
2310039H08Rik	3.24e-06	0.327554	0.855	0.744	2
Hspe1	2.82e-12	0.327511	0.958	0.885	2
Lars	3.53e-09	0.327354	0.916	0.765	2
Ibtk	1.36e-06	0.327	0.669	0.548	2
Lpl	0.00137306	0.326177	0.349	0.242	2
Sars	3.86e-07	0.326072	0.97	0.9	2
Zcchc5	0.000198189	0.322523	0.705	0.577	2
Cebpg	7.12e-06	0.320898	0.723	0.579	2
Rab28	7.51e-07	0.320694	0.825	0.688	2
Nop16	5.41e-05	0.320419	0.717	0.559	2
Shmt2	5.95e-11	0.319978	0.916	0.776	2
Dkc1	2.71e-05	0.318478	0.723	0.543	2
Pck2	7.82e-06	0.31735	0.916	0.81	2
Ptrh2	0.000261097	0.317341	0.765	0.647	2
Krtcap2	1.25e-12	0.315488	1	0.946	2
Nolc1	1.2e-05	0.313394	0.753	0.695	2
Ybx3	1.28e-05	0.31202	0.904	0.848	2
Usp29	1.76e-05	0.311055	0.349	0.174	2
Smoc2	2.49e-06	0.310559	0.458	0.353	2
Desi1	0.000168304	0.309295	0.681	0.615	2
C1qbp	2.71e-07	0.307871	0.861	0.665	2
Timp3	0.00051658	0.307505	0.928	0.878	2
Vdac3	1.76e-07	0.306772	0.982	0.903	2
Sec22b	6.31e-06	0.306469	0.958	0.907	2
Prdx6	8.32e-05	0.30549	0.958	0.905	2
Trpv4	3.44e-06	0.304706	0.813	0.658	2
Ddx21	1.38e-07	0.301665	0.825	0.64	2
Dlk1	7.07e-12	0.300918	0.645	0.344	2
Ciapin1	0.000282938	0.300453	0.639	0.52	2
Odc1	2.77e-07	0.299752	0.892	0.749	2
Llph	2.08e-07	0.299695	0.867	0.738	2
Foxp2	0.00321183	0.298592	0.494	0.38	2
Ccdc47	9.52e-08	0.296124	0.819	0.636	2
Crcp	0.000711263	0.295261	0.542	0.396	2
Ppid	1.35e-06	0.294413	0.717	0.613	2
Nme6	0.00262098	0.29313	0.464	0.339	2
Reep6	0.00119419	0.292753	0.163	0.104	2
Mknk1	4.73e-05	0.290518	0.53	0.439	2
Phgdh	1.4e-06	0.290184	0.886	0.765	2
Stc2	1.06e-06	0.289163	0.681	0.455	2
Car6	7.56e-09	0.287888	0.446	0.192	2
R3hcc1l	1.04e-06	0.287203	0.687	0.563	2
Clcn3	0.000199579	0.287013	0.614	0.486	2
Phactr2	0.000228916	0.286662	0.681	0.584	2
Tbpl1	0.000166595	0.286033	0.554	0.396	2
Nrip2	3.25e-06	0.285013	0.422	0.224	2
Pycr1	0.00257675	0.284133	0.687	0.62	2
Zfp385b	1.19e-06	0.283311	0.386	0.197	2
Gtpbp4	0.000280697	0.283131	0.807	0.701	2
Soat1	8.49e-05	0.281536	0.657	0.6	2
Phyh	3.23e-06	0.281082	0.735	0.661	2
Cd109	0.00287322	0.278885	0.873	0.817	2
Cct2	1.85e-06	0.278668	0.982	0.914	2
Uri1	5.01e-05	0.278502	0.771	0.609	2
Cxadr	4.78e-05	0.277309	0.494	0.335	2
Gpt2	2.03e-07	0.275506	0.572	0.362	2
Gemin5	2.1e-06	0.274984	0.428	0.326	2
Sfxn1	3.96e-05	0.273416	0.88	0.774	2
Xpot	2.5e-05	0.27336	0.88	0.749	2
Gnl3	6.85e-08	0.273175	0.837	0.713	2
Herpud1	6.99e-06	0.272954	0.958	0.878	2
Foxj3	6e-05	0.269896	0.59	0.507	2
Strbp	1.44e-06	0.269605	0.765	0.613	2
Klk8	0.000486582	0.269461	0.56	0.468	2
Deptor	0.000288874	0.269067	0.458	0.296	2
Eif3b	0.00270575	0.268122	0.916	0.844	2
Csgalnact1	3.18e-05	0.267904	0.982	0.912	2
Ppp1r1b	9.34e-06	0.267886	0.259	0.145	2
Ppa1	5.91e-06	0.266327	0.789	0.633	2
Cdc42se2	9.2e-05	0.264444	0.693	0.584	2
Map1b	0.000171377	0.264212	0.392	0.308	2
Naa10	2.01e-05	0.264083	0.584	0.511	2
AW209491	4.22e-05	0.26224	0.428	0.276	2
D10Wsu102e	0.00022028	0.26131	0.693	0.593	2
Snx5	0.000164443	0.260699	0.843	0.756	2
C1qtnf3	1.38e-08	0.26004	0.259	0.152	2
Bcl2	0.000196976	0.259687	0.289	0.186	2
Dnaja3	0.000234857	0.257716	0.578	0.45	2
Arhgef3	2.73e-08	0.256863	0.38	0.161	2
Chchd10	3.25e-08	0.256274	0.428	0.188	2
Atp5g1	1.85e-06	0.256221	0.952	0.885	2
Cdk6	0.00017186	0.255805	0.753	0.577	2
Nop58	5.28e-06	0.255026	0.886	0.769	2
Nme1	6.25e-06	0.254987	0.976	0.9	2
Trim66	1.24e-05	0.254773	0.181	0.048	2
Imp3	0.000922848	0.254508	0.831	0.742	2
Slc25a39	2.39e-05	0.252715	0.952	0.869	2
Eif4e2	0.000300779	0.250225	0.855	0.783	2
D2Bwg1423e	0.00213981	0.250114	0.355	0.258	2
Rbp4	9.66e-09	0.633778	0.829	0.673	3
1500015O10Rik	2.51e-09	0.482615	0.993	0.935	3
Slpi	0.000206551	0.440969	0.644	0.576	3
Idh1	6.05e-08	0.432424	0.664	0.587	3
Cbr2	4.47e-07	0.419752	0.932	0.881	3
Cebpd	1.35e-06	0.407322	0.897	0.792	3
Car9	3.1e-07	0.393362	0.884	0.807	3
Aldoc	0.000599342	0.36086	0.438	0.31	3
Cdk2ap2	0.00116571	0.357757	0.753	0.703	3
Steap4	5.32e-05	0.3554	0.863	0.727	3
1110008P14Rik	3.46e-05	0.351745	0.904	0.81	3
U90926	0.00273297	0.344982	0.418	0.294	3
Tmem42	0.000379477	0.344895	0.425	0.301	3
Mpv17	2.29e-05	0.344823	0.774	0.723	3
AI413582	1.56e-06	0.331663	0.685	0.517	3
Stxbp6	0.000887698	0.329562	0.74	0.623	3
Fbn2	0.000369587	0.326695	0.801	0.708	3
Cpq	6.87e-05	0.323319	0.849	0.747	3
Fgf7	3.94e-08	0.312789	0.979	0.905	3
Gas1	5.36e-06	0.310726	0.966	0.894	3
Svbp	3.32e-05	0.308847	0.733	0.606	3
Cd302	8.95e-05	0.303877	0.801	0.721	3
Bnip3	1.03e-06	0.302919	0.945	0.848	3
Smim7	0.000254552	0.30103	0.911	0.829	3
Cxcl12	0.00312346	0.292187	0.781	0.686	3
Wisp2	2.12e-05	0.291941	0.993	0.942	3
Enpp2	0.00864192	0.291549	0.342	0.268	3
Commd7	0.00142276	0.285484	0.589	0.498	3
Litaf	0.00554694	0.284781	0.74	0.684	3
Pdgfc	0.0014973	0.279444	0.473	0.342	3
Gng11	0.000490351	0.275366	0.767	0.639	3
Ube2e3	0.00272072	0.273133	0.822	0.738	3
Grb14	0.000571158	0.269356	0.884	0.803	3
Ggh	6.98e-06	0.268834	0.582	0.455	3
Ldhb	0.00398381	0.268262	0.705	0.636	3
Mgarp	0.00015015	0.267661	0.534	0.403	3
Vta1	0.000810955	0.26238	0.664	0.561	3
Prr13	0.000210916	0.260946	0.877	0.758	3
Epas1	0.000560323	0.260781	0.678	0.554	3
Nudt8	2.43e-05	0.260572	0.555	0.504	3
Bloc1s2	8.76e-05	0.258729	0.562	0.461	3
Rassf2	0.00377087	0.257789	0.377	0.323	3
Glrx	9.8e-05	0.255398	0.726	0.604	3
Olfml2b	0.00106033	0.254121	0.767	0.639	3
Mmp3	6.3e-17	1.26734	0.994	0.943	4
Hp	3.74e-13	0.953968	0.694	0.397	4
Ecm1	2.49e-36	0.889104	0.929	0.726	4
Grem1	1.79e-11	0.850332	0.888	0.701	4
Cxcl2	1.25e-13	0.850174	0.518	0.308	4
Ltbp2	6.14e-21	0.83293	0.965	0.849	4
Igf1	1.98e-16	0.828467	0.582	0.279	4
Ism1	1.32e-26	0.817325	0.794	0.443	4
Ly6a	3.88e-21	0.807726	0.976	0.744	4
Ccl5	2.73e-06	0.793465	0.876	0.749	4
Nos2	5.8e-20	0.788106	0.665	0.361	4
Ahnak2	9.32e-16	0.783619	0.782	0.539	4
Col12a1	2.3e-19	0.775326	0.941	0.89	4
Prelp	2.61e-14	0.752632	0.971	0.845	4
Plec	3.91e-17	0.693778	0.894	0.779	4
Acta2	3.64e-14	0.688358	0.953	0.74	4
Mgat1	3.76e-14	0.684784	0.941	0.845	4
Svep1	1.03e-18	0.677238	0.894	0.733	4
Mmp23	2.36e-24	0.677112	0.841	0.621	4
Inhba	9.19e-12	0.667981	0.771	0.532	4
Myl9	1.1e-08	0.655676	0.876	0.703	4
Serpine1	7.1e-16	0.640074	0.818	0.655	4
Plpp3	1.44e-13	0.635686	0.906	0.792	4
Zbtb4	2.89e-13	0.618383	0.694	0.468	4
Adamts5	6.2e-09	0.611264	0.947	0.884	4
C3	1.85e-12	0.604516	0.712	0.603	4
Prrx2	9.9e-11	0.598057	0.806	0.655	4
Lima1	2.39e-12	0.595992	0.882	0.708	4
Palld	1.67e-16	0.593177	0.971	0.911	4
Pdlim5	1.31e-13	0.582601	0.9	0.792	4
Ptgs2	2.66e-18	0.58159	0.894	0.76	4
C1s1	1.27e-14	0.578212	0.794	0.662	4
Rgs4	7.01e-19	0.577313	0.482	0.119	4
Ptges	1.18e-08	0.567557	0.894	0.758	4
Sned1	1.31e-07	0.562082	0.794	0.642	4
Atp2b4	1.08e-09	0.560497	0.747	0.521	4
Stat2	1.27e-17	0.544761	0.506	0.174	4
Rspo2	1.16e-14	0.530466	0.506	0.183	4
Ifi44	6.7e-12	0.52505	0.447	0.176	4
Sphk1	1.16e-11	0.518064	0.712	0.489	4
Slco2a1	6.33e-12	0.516395	0.741	0.489	4
Cyp1b1	2.59e-08	0.515776	0.953	0.829	4
Thbs2	4.22e-08	0.5152	0.847	0.785	4
Nrp1	9.31e-10	0.502749	0.959	0.884	4
Cdh13	1.07e-16	0.502682	0.429	0.132	4
Foxp1	1.4e-10	0.496183	0.859	0.763	4
Tbx18	2.11e-07	0.49597	0.606	0.498	4
Parp3	2.01e-09	0.494229	0.741	0.509	4
Ifit1	4.41e-21	0.494001	0.294	0.023	4
Pbxip1	4.17e-11	0.489913	0.906	0.76	4
Epb41l3	1.67e-15	0.488992	0.7	0.532	4
Cryab	1.53e-14	0.48671	0.659	0.326	4
Nbl1	6.09e-08	0.480852	0.759	0.568	4
Ddah2	2.26e-12	0.477085	0.582	0.288	4
Cx3cl1	1.38e-05	0.474496	0.759	0.701	4
Fbln2	1.92e-05	0.473397	0.671	0.527	4
Igfbp3	6.65e-08	0.470382	0.406	0.194	4
Ly6c1	3.6e-06	0.468818	0.647	0.45	4
Tmem2	1.16e-08	0.467446	0.741	0.555	4
Vgll3	3.7e-07	0.463841	0.8	0.685	4
Gas6	6.95e-15	0.463075	0.876	0.626	4
Crlf1	1.11e-12	0.46086	0.876	0.808	4
Bmp1	5.11e-10	0.457389	0.647	0.372	4
Cav1	1.61e-07	0.456089	0.853	0.788	4
Vasn	4.95e-08	0.455854	0.794	0.692	4
Abcc1	1.23e-08	0.454967	0.835	0.76	4
Grn	5.23e-09	0.454461	0.912	0.84	4
Abi3bp	5.28e-07	0.45059	0.841	0.733	4
Bicc1	9.07e-09	0.446156	0.871	0.769	4
Zfp532	7.09e-07	0.445715	0.406	0.285	4
Myo10	1.12e-10	0.445142	0.894	0.806	4
Klf2	1.94e-11	0.441981	0.776	0.584	4
Scn3a	5.81e-08	0.440711	0.306	0.171	4
Gbp7	3.5e-05	0.437624	0.265	0.128	4
Tcn2	1.27e-09	0.436794	0.618	0.358	4
Lamb2	1.24e-09	0.436059	0.735	0.521	4
Emilin1	9.9e-08	0.434216	0.971	0.913	4
Ifit3	4.6e-15	0.433727	0.329	0.059	4
Npr3	8.12e-18	0.432845	0.5	0.185	4
Map4	2.61e-07	0.432807	0.959	0.906	4
Psap	3.76e-20	0.432233	0.906	0.728	4
Trim2	3.37e-07	0.429097	0.688	0.502	4
Gm2115	9.72e-08	0.428002	0.765	0.566	4
Pdpn	2.99e-07	0.425109	0.694	0.607	4
Cd248	4.91e-10	0.4226	0.565	0.311	4
Arhgef25	5.08e-10	0.420744	0.929	0.829	4
Mfge8	1.21e-06	0.419956	0.935	0.874	4
Aldh1a7	1.49e-14	0.419919	0.476	0.148	4
Pmepa1	1.05e-09	0.418658	0.559	0.338	4
Itpr1	3.05e-06	0.418461	0.653	0.525	4
Gbp2	2.54e-06	0.418042	0.6	0.39	4
Acox1	4.77e-07	0.411765	0.759	0.63	4
C4b	7.81e-09	0.411099	0.506	0.379	4
Gm10800	1.73e-11	0.410848	0.753	0.87	4
Cxcl3	0.00027798	0.405589	0.576	0.434	4
Picalm	3.35e-07	0.404493	0.882	0.831	4
Foxo1	4.23e-07	0.403546	0.706	0.607	4
Capn2	5.21e-07	0.398893	0.894	0.788	4
Zzef1	2.15e-06	0.39565	0.6	0.473	4
Rora	4.4e-07	0.395539	0.735	0.63	4
Gpm6b	1.13e-05	0.393788	0.765	0.664	4
Lgals3bp	9.22e-07	0.393307	0.906	0.772	4
Tagln	0.000150914	0.392302	0.824	0.717	4
Pik3r1	5.66e-10	0.389741	0.671	0.473	4
Trp53inp2	2.48e-08	0.385828	0.724	0.596	4
Phlda1	4.06e-12	0.384934	0.741	0.799	4
Plxdc2	3.18e-07	0.383008	0.712	0.543	4
Aldh1a1	2.6e-17	0.381909	0.559	0.183	4
Ank3	1.2e-07	0.380429	0.582	0.388	4
Trim7	7.66e-08	0.379315	0.265	0.126	4
Thbd	0.000266501	0.378964	0.812	0.708	4
Antxr1	1.99e-08	0.378872	0.906	0.785	4
Plbd2	2.56e-06	0.375889	0.794	0.644	4
B4galt1	8.73e-07	0.374797	0.794	0.71	4
Ccdc102a	4.33e-06	0.374447	0.341	0.171	4
Bag3	5.53e-08	0.373005	0.8	0.646	4
Gsn	5.03e-08	0.37049	0.894	0.824	4
Abl1	6.45e-06	0.36961	0.771	0.603	4
Mmp14	1.38e-05	0.368988	0.924	0.852	4
Pdlim7	0.000333355	0.367573	0.912	0.852	4
Peak1	3.72e-07	0.366493	0.629	0.404	4
Igsf10	2.44e-07	0.364147	0.582	0.338	4
Trrap	2.04e-10	0.363875	0.624	0.516	4
Fam46a	3.77e-05	0.363591	0.818	0.726	4
Fam20c	0.000581774	0.362278	0.576	0.422	4
Hivep3	2.72e-05	0.362234	0.518	0.386	4
Creld1	2.97e-09	0.36167	0.624	0.443	4
Celf2	1.67e-05	0.360441	0.435	0.247	4
Spaca6	1.97e-08	0.360133	0.188	0.094	4
Adamtsl4	9.81e-07	0.359764	0.629	0.422	4
Mme	6.86e-07	0.356042	0.741	0.53	4
Bace1	3.71e-05	0.35544	0.753	0.671	4
Flrt2	6.85e-07	0.352507	0.441	0.237	4
Myo9b	0.000134171	0.352232	0.659	0.573	4
Camkk2	4.79e-06	0.351058	0.724	0.587	4
Fat4	2.08e-10	0.350439	0.694	0.425	4
Lims2	2.22e-07	0.350086	0.3	0.1	4
Medag	2.85e-06	0.348063	0.759	0.658	4
Kmt2e	5.73e-08	0.348025	0.888	0.822	4
Arhgef12	2.79e-08	0.347573	0.676	0.555	4
Kidins220	2.02e-05	0.346752	0.782	0.639	4
Col5a3	1.13e-05	0.346116	0.629	0.42	4
Sh3pxd2a	4.34e-06	0.345991	0.765	0.662	4
Smoc1	0.000249449	0.345062	0.671	0.532	4
Lars2	6.2e-14	0.344297	0.924	0.861	4
Sema3a	8.53e-05	0.341911	0.524	0.418	4
Efemp1	2.95e-06	0.33831	0.347	0.178	4
Inf2	1.35e-07	0.338012	0.729	0.527	4
Clec11a	0.000143652	0.335828	0.824	0.694	4
Mfap2	9e-06	0.335537	0.459	0.283	4
Smad3	0.000208259	0.334104	0.618	0.482	4
Dmd	4.94e-09	0.33369	0.594	0.454	4
Ubr4	8.7e-07	0.332718	0.882	0.779	4
Slc6a6	8.58e-05	0.332309	0.788	0.715	4
Arhgap23	5.21e-09	0.332284	0.694	0.543	4
2900026A02Rik	2.27e-07	0.332134	0.418	0.251	4
Megf6	0.000110046	0.332013	0.565	0.379	4
Synpo	5.05e-05	0.331115	0.741	0.61	4
Dag1	7.04e-06	0.33058	0.882	0.808	4
Ampd3	0.00157997	0.329994	0.771	0.651	4
Procr	1.76e-06	0.328626	0.571	0.386	4
Smarcc2	2.47e-07	0.327117	0.659	0.507	4
Ptpn23	2.24e-05	0.326391	0.6	0.452	4
Rnase4	0.000215937	0.326277	0.494	0.338	4
Tbc1d9b	0.000303471	0.325581	0.612	0.47	4
Cc2d2a	6.03e-08	0.325445	0.629	0.425	4
Glis1	1.34e-05	0.323938	0.512	0.374	4
Vcam1	2.42e-09	0.323675	0.429	0.201	4
Slc4a2	1.35e-06	0.323414	0.588	0.406	4
Tmem63a	0.000164329	0.323133	0.771	0.653	4
Sqle	0.000515366	0.322771	0.682	0.527	4
Ppp1r12a	2.35e-07	0.32274	0.782	0.626	4
Postn	0.000260778	0.322602	0.159	0.059	4
Lrp6	2.59e-06	0.322549	0.788	0.701	4
Omd	5.73e-05	0.322243	0.441	0.253	4
Rtp4	4.61e-07	0.322063	0.3	0.121	4
Fzd8	1.82e-09	0.321853	0.553	0.34	4
Lamb1	8.38e-07	0.321431	0.718	0.557	4
Scarf2	1.78e-05	0.320721	0.735	0.614	4
Rab3b	4.42e-06	0.318905	0.359	0.201	4
Sox5	1.8e-08	0.318859	0.853	0.904	4
Kank2	5.49e-08	0.318182	0.606	0.39	4
Rasa4	7.29e-06	0.317131	0.4	0.212	4
Magee1	1.09e-06	0.31459	0.447	0.226	4
Dync1h1	5.13e-06	0.313044	0.941	0.89	4
Pip5k1a	6.86e-05	0.312848	0.647	0.548	4
Akap13	3.33e-06	0.31239	0.694	0.491	4
Selenon	6.71e-07	0.312317	0.718	0.658	4
Thra	0.00066786	0.311675	0.724	0.603	4
Pgd	0.000756304	0.309882	0.935	0.881	4
Bcl9l	9.83e-11	0.309845	0.529	0.322	4
Sesn3	0.000799317	0.309706	0.606	0.553	4
Ptprs	1.34e-06	0.309575	0.794	0.703	4
Dvl3	7.68e-15	0.308468	0.259	0.137	4
Slc18b1	2.87e-05	0.307666	0.471	0.297	4
Cabin1	0.00164798	0.306999	0.465	0.413	4
Dnajc5	0.00201201	0.306359	0.806	0.728	4
Tchp	0.000107326	0.306261	0.276	0.185	4
Ptpn1	0.00161517	0.306154	0.771	0.678	4
Tnfrsf11b	8.49e-05	0.302692	0.771	0.637	4
Emilin2	2.84e-05	0.302498	0.353	0.203	4
Trafd1	7.21e-06	0.30129	0.618	0.459	4
St3gal5	0.00118789	0.301283	0.518	0.397	4
Pdlim4	1.37e-05	0.301177	0.612	0.525	4
Pqlc2	3e-05	0.300912	0.429	0.247	4
Nr4a2	0.00264562	0.300509	0.876	0.808	4
Papd5	3.42e-06	0.299994	0.465	0.363	4
Secisbp2l	2.53e-05	0.299745	0.724	0.66	4
Cxx1a	4.45e-06	0.29862	0.824	0.726	4
Osbpl5	0.000217004	0.297889	0.671	0.559	4
Ldlr	0.000303617	0.297618	0.676	0.607	4
Ppp1r18	0.00174846	0.297586	0.647	0.505	4
Bmp4	0.000424224	0.297558	0.447	0.322	4
Kif1b	0.000228158	0.297252	0.894	0.811	4
Cxxc5	0.000108154	0.296609	0.676	0.605	4
Baiap2	0.00011822	0.295642	0.671	0.505	4
Wdr81	2.79e-06	0.29544	0.276	0.139	4
Rere	5.69e-05	0.295	0.635	0.521	4
Zfp579	3.52e-06	0.293161	0.318	0.219	4
Rab3d	2.97e-05	0.292923	0.247	0.098	4
Xpo6	0.000310804	0.292255	0.741	0.6	4
Pkd2	0.00198966	0.290716	0.771	0.712	4
Gtf3c1	2.1e-05	0.290477	0.576	0.413	4
Irak3	1.54e-05	0.290221	0.465	0.308	4
Pfkfb3	0.0024411	0.289878	0.653	0.575	4
Ddx58	8.93e-06	0.288886	0.559	0.352	4
Akap11	0.000451139	0.288632	0.706	0.614	4
Slfn8	6.86e-06	0.286848	0.159	0.071	4
Amn1	1.11e-05	0.286789	0.412	0.347	4
Rai14	7.11e-05	0.286776	0.706	0.614	4
Sntb2	8.09e-06	0.286695	0.629	0.564	4
S1pr2	0.00108383	0.286231	0.382	0.281	4
Camta2	1.18e-07	0.286183	0.394	0.171	4
Sash1	3.64e-05	0.28611	0.871	0.772	4
Fasn	0.00188305	0.286065	0.665	0.607	4
Ccnt1	3.44e-06	0.285522	0.576	0.505	4
Mapk7	3.66e-08	0.284438	0.218	0.132	4
Hspb8	2.04e-09	0.284294	0.512	0.233	4
Zbtb7a	1.16e-05	0.281619	0.741	0.676	4
Map1a	6.79e-05	0.280947	0.6	0.461	4
Rgs17	2.47e-06	0.280629	0.682	0.447	4
Klc1	5.57e-05	0.279534	0.753	0.628	4
Cyp51	0.000513217	0.279403	0.635	0.511	4
Ikbke	0.000690379	0.27705	0.459	0.315	4
Kif21a	1.8e-08	0.276548	0.612	0.466	4
Agrn	1.19e-06	0.276505	0.612	0.381	4
Speg	8.75e-06	0.276453	0.406	0.242	4
Plce1	3.15e-05	0.275932	0.418	0.253	4
Cxx1b	8.09e-06	0.275265	0.853	0.765	4
Il11	1.82e-06	0.274598	0.206	0.098	4
Cnrip1	0.00919265	0.2738	0.335	0.217	4
Araf	0.000683888	0.273573	0.782	0.712	4
Zeb2	0.000413881	0.273029	0.635	0.573	4
Kdm7a	8.46e-06	0.272975	0.635	0.548	4
Ano10	0.0011125	0.272728	0.606	0.443	4
Esyt2	0.000884673	0.271409	0.718	0.626	4
Egln2	0.00140529	0.268488	0.471	0.384	4
Srgap3	0.00114616	0.266967	0.529	0.432	4
Cdk14	0.00640711	0.266963	0.753	0.689	4
Sfswap	0.000261408	0.266384	0.659	0.557	4
Tnn	2.52e-08	0.2663	0.247	0.082	4
Supt6	0.00444693	0.266196	0.624	0.537	4
Ifit3b	1.47e-15	0.265976	0.194	0.03	4
Cdh11	0.000160747	0.26592	0.618	0.475	4
Pld3	0.00717811	0.265818	0.794	0.71	4
Trps1	1.48e-06	0.265415	0.941	0.991	4
Srebf1	5.02e-07	0.265162	0.641	0.527	4
2310022B05Rik	0.00110388	0.265142	0.747	0.689	4
Pcdh7	2.16e-05	0.264863	0.594	0.379	4
Irgq	1.74e-06	0.264856	0.429	0.237	4
C1rl	6.25e-05	0.264804	0.524	0.324	4
Flnc	2.63e-05	0.264325	0.653	0.523	4
Dlgap4	1.28e-05	0.26365	0.629	0.555	4
Gba	5.7e-05	0.263196	0.653	0.53	4
Mitf	0.000422459	0.262975	0.3	0.189	4
Aspn	3.45e-10	0.262806	0.276	0.066	4
Strip1	0.00804963	0.262799	0.635	0.553	4
Ctsh	0.00593948	0.262199	0.665	0.566	4
Ctdsp1	1.89e-05	0.261892	0.594	0.479	4
Ttc38	1.95e-05	0.26181	0.241	0.103	4
Il1rl1	0.00010067	0.261487	0.641	0.438	4
Cyth3	0.00043034	0.260837	0.512	0.374	4
Chd3	4.95e-08	0.260765	0.494	0.285	4
Ncbp3	5e-07	0.260467	0.441	0.368	4
Slco3a1	5.49e-06	0.260295	0.476	0.29	4
Msrb1	2.14e-09	0.259823	0.471	0.331	4
Fam8a1	0.00400244	0.259761	0.659	0.594	4
Ptgfr	6.87e-05	0.259452	0.371	0.192	4
Cpt1c	2.33e-05	0.259031	0.618	0.473	4
Map7d1	0.00146129	0.258879	0.729	0.605	4
Loxl1	0.00107965	0.258875	0.753	0.692	4
Tyk2	0.000195396	0.258762	0.371	0.224	4
Ttc28	9.4e-05	0.257466	0.706	0.628	4
Cemip	5e-07	0.257288	0.241	0.068	4
Tor4a	5.61e-06	0.257083	0.471	0.34	4
Parp14	1.18e-09	0.257035	0.171	0.043	4
Acp2	4.84e-06	0.256697	0.706	0.484	4
Fam214b	0.00011327	0.256368	0.612	0.429	4
Iffo2	1.03e-05	0.255983	0.512	0.361	4
Il6	1.26e-07	0.255531	0.259	0.119	4
Fst	6.84e-05	0.255513	0.594	0.473	4
Fmnl3	4.17e-05	0.25542	0.371	0.228	4
Maea	0.0099532	0.25513	0.747	0.696	4
Lpgat1	0.000308168	0.254633	0.771	0.671	4
Cyp26b1	2.95e-07	0.254571	0.376	0.196	4
Ehbp1l1	0.000234273	0.254064	0.665	0.525	4
Bdnf	1.24e-07	0.253885	0.324	0.132	4
Htt	0.000843869	0.253423	0.547	0.418	4
Prkdc	3.12e-06	0.252746	0.447	0.356	4
Ece1	2.01e-08	0.252701	0.376	0.174	4
Ilvbl	0.000208542	0.252191	0.453	0.356	4
Disp1	6.84e-05	0.251792	0.459	0.304	4
Tnrc18	3.16e-10	0.251439	0.671	0.555	4
Yap1	1.62e-05	0.251319	0.647	0.557	4
Nfkb1	0.00316058	0.251057	0.635	0.548	4
Tlr2	0.000514745	0.250875	0.459	0.345	4
Zfhx3	0.000165966	0.250757	0.859	0.767	4
Lrrn3	1.29e-05	0.25026	0.218	0.087	4
