# Supplementary material for: A high-resolution route map reveals distinct stages of chondrocyte dedifferentiation for cartilage regeneration
Source: Bone Res. 2022 Apr 27;10:38. doi: 10.1038/s41413-022-00209-w (PMC9046296; doi:10.1038/s41413-022-00209-w)
Supplement: Supplementary file 3 — Table S2 [file 41413_2022_209_MOESM3_ESM.xlsx]

## Sheet: Sheet1
Genes	Group
Hp	Delay up
Mmp13	Delay up
Mmp3	Delay up
Penk	Delay up
Saa3	Delay up
Igfbp3	Delay up
Aebp1	Delay up
Igf1	Delay up
Ifit1	Delay up
Grem1	Delay up
Ecm1	Delay up
Cxcl2	Delay up
Ism1	Delay up
Nos2	Delay up
Nbl1	Delay up
Ifi44	Delay up
Sphk1	Delay up
Col12a1	Delay up
Ahnak2	Delay up
Lancl3	Delay up
Rtp4	Delay up
Ptgfr	Delay up
Runx1	Delay up
Chl1	Delay up
Ifit3b	Delay up
Gas6	Delay up
Trim7	Delay up
Ptges	Delay up
Atp2b4	Delay up
Mgat1	Delay up
Smoc1	Delay up
C3	Delay up
Mmp23	Delay up
Rspo2	Delay up
Clec11a	Delay up
Cdh13	Delay up
Tbc1d2b	Delay up
Col5a3	Delay up
Dio3	Delay up
Slc7a2	Delay up
Synpo	Delay up
Crocc2	Delay up
Rbpj	Delay up
Tnfaip2	Delay up
Klf2	Delay up
Ifih1	Delay up
Lrp1	Delay up
Oasl2	Delay up
Fam20c	Delay up
Parp14	Delay up
Plpp3	Delay up
Cx3cl1	Delay up
Itgb5	Delay up
Creld1	Delay up
Ddah2	Delay up
Mapk7	Delay up
Pgam2	Delay up
Csrp2	Delay up
Cnrip1	Delay up
Tmem63a	Delay up
Hivep3	Delay up
Slfn8	Delay up
Arntl	Delay up
Myo10	Delay up
Emilin1	Delay up
Enah	Delay up
Stat2	Delay up
Ifit3	Delay up
Jun	Delay up
Angpt1	Delay up
Pex11a	Delay up
Abcc1	Delay up
Grn	Delay up
Ly6e	Delay up
Lamb2	Delay up
Usp18	Delay up
Mxd4	Delay up
Ank3	Delay up
Tyk2	Delay up
Nfil3	Delay up
Taf6	Delay up
2900026A02Rik	Delay up
Peak1	Delay up
Fosl2	Delay up
Irgm1	Delay up
Bcl9l	Delay up
Gbp2	Delay up
Serpina3n	Delay up
Rasa4	Delay up
Itm2c	Delay up
Cd83	Delay up
Rep15	Delay up
Clu	Delay up
Mxra8	Delay up
Bmp1	Delay up
Ormdl3	Delay up
Cxcl3	Delay up
Epb41l3	Delay up
Slc4a2	Delay up
Mlxip	Delay up
Pik3r1	Delay up
Arhgef25	Delay up
Pld3	Delay up
Foxp1	Delay up
Lgals3bp	Delay up
Nrp1	Delay up
Prrx1	Delay up
Zfyve27	Delay up
Aldh1a1	Delay up
Pbxip1	Delay up
Tgfbr3	Delay up
Khnyn	Delay up
C4b	Delay up
Papd5	Delay up
Zbtb4	Delay up
Arhgef17	Delay up
C1s1	Delay up
Tslp	Delay up
Acox1	Delay up
B4galt2	Delay up
Fosb	Delay up
Tcaf1	Delay up
Cp	Delay up
Vcam1	Delay up
Rcan1	Delay up
Trp53inp2	Delay up
Agrn	Delay up
Macf1	Delay up
Glg1	Delay up
Fnbp4	Delay up
Kank2	Delay up
Nrp2	Delay up
Phkg2	Delay up
Ppp1r18	Delay up
Pqlc2	Delay up
Picalm	Delay up
Trpm4	Delay up
Ccl5	Delay up
Gbp6	Delay up
Slc6a2	Delay up
Sh3pxd2a	Delay up
Bcorl1	Delay up
Dst	Delay up
Ilvbl	Delay up
Camta2	Delay up
Gpx3	Delay up
Nfkbia	Delay up
Cd47	Delay up
Gbp3	Delay up
Lims2	Delay up
Speg	Delay up
Cyth3	Delay up
Nfkbiz	Delay up
Egfl6	Delay up
Mmp2	Delay up
Cep290	Delay up
Ifi27l2a	Delay up
Lactb	Delay up
Nlrc5	Delay up
Hexa	Delay up
Pdgfra	Delay up
Ext1	Delay up
Zeb2	Delay up
Trim16	Delay up
Ptprs	Delay up
Phf11d	Delay up
Grem2	Delay up
Esm1	Delay up
Luzp2	Delay up
Zfp651	Delay up
Cc2d2a	Delay up
Thra	Delay up
Lamb1	Delay up
Asap1	Delay up
Esyt1	Delay up
Dag1	Delay up
Ifi203	Delay up
Pfkfb3	Delay up
P3h3	Delay up
Kmt2e	Delay up
Artn	Delay up
Arhgap23	Delay up
Atxn1l	Delay up
Smarcc2	Delay up
Angptl7	Delay up
Fus	Delay up
Pnisr	Delay up
Gm2a	Delay up
Cabin1	Delay up
Parp10	Delay up
Slc38a10	Delay up
Col6a2	Delay up
Camkk2	Delay up
Pramef8	Delay up
Xaf1	Delay up
Ctsa	Delay up
Zzef1	Delay up
Bace1	Delay up
Il6	Delay up
Calr	Delay up
Zeb1	Delay up
Rora	Delay up
Osbpl8	Delay up
Ckap4	Delay up
Emsy	Delay up
Pitpnm1	Delay up
Kdm7a	Delay up
Draxin	Delay up
Agtrap	Delay up
Hk1	Delay up
Procr	Delay up
Tmem2	Delay up
Itpripl1	Delay up
Tbc1d24	Delay up
C1rl	Delay up
Ogfr	Delay up
Lpp	Delay up
Vasn	Delay up
Flrt2	Delay up
Angptl4	Delay up
Zfp865	Delay up
Mcl1	Delay up
Dcn	Delay up
Srrm2	Delay up
Cflar	Delay up
Ehbp1l1	Delay up
Naaladl2	Delay up
Ldlrap1	Delay up
Gstt1	Delay up
Rin2	Delay up
Vcan	Delay up
Ssc5d	Delay up
Ninl	Delay up
Acss2	Delay up
Stard8	Delay up
Fos	Delay up
Aspn	Delay up
B4galt1	Delay up
Mylk	Delay up
Bap1	Delay up
Dcaf17	Delay up
H2-T23	Delay up
Inhba	Delay up
Smg6	Delay up
Tnn	Delay up
Zfp704	Delay up
Nisch	Delay up
Msrb1	Delay up
Sf3b2	Delay up
Tmem127	Delay up
Ly6c1	Delay up
Lrig2	Delay up
Tprn	Delay up
Rusc2	Delay up
Vps8	Delay up
Lars2	Delay up
Uhrf2	Delay up
Iffo2	Delay up
Irf7	Delay up
Dhx37	Delay up
Diaph2	Delay up
Magee1	Delay up
Atxn7l1	Delay up
Proca1	Delay up
Mt2	Delay up
Ikbke	Delay up
Gadd45b	Delay up
Ndrg2	Delay up
Dnajb2	Delay up
Glis1	Delay up
Ndrg1	Delay up
Npr2	Delay up
Arhgef5	Delay up
Arnt2	Delay up
Clk2	Delay up
Cpt1c	Delay up
Vangl2	Delay up
Sec24c	Delay up
Hdac7	Delay up
Ch25h	Delay up
Sirpa	Delay up
Prkab2	Delay up
Slc16a2	Delay up
Ptprf	Delay up
Wbp1l	Delay up
Nck2	Delay up
Map2k1	Delay up
Pip4k2b	Delay up
Plod2	Delay up
Rnf169	Delay up
Foxq1	Delay up
Phc3	Delay up
Akt1s1	Delay up
Nxn	Delay up
H2-K1	Delay up
Dcaf5	Delay up
Smox	Delay up
Tmem8b	Delay up
Dnajc13	Delay up
Stk24	Delay up
Mms19	Delay up
Kank4	Delay up
Sgcd	Delay up
Cxx1a	Delay up
Cdh11	Delay up
Mgat5	Delay up
Poldip3	Delay up
Prkar1b	Delay up
Meis1	Delay up
Agt	Delay up
Gm15800	Delay up
Matn1	Immediate down
Slc7a3	Immediate down
Col9a3	Immediate down
Ostn	Immediate down
Col11a2	Immediate down
Col9a1	Immediate down
Eif4ebp1	Immediate down
Cytl1	Immediate down
Plagl1	Immediate down
Ncmap	Immediate down
Wars	Immediate down
Itga6	Immediate down
Col9a2	Immediate down
Ucma	Immediate down
Avil	Immediate down
Car6	Immediate down
3110079O15Rik	Immediate down
Nrip2	Immediate down
Hapln1	Immediate down
Gm10053	Immediate down
Gars	Immediate down
Gsto1	Immediate down
Susd5	Immediate down
Igf2	Immediate down
Steap1	Immediate down
Moxd1	Immediate down
Ghitm	Immediate down
Timp3	Immediate down
Psat1	Immediate down
Mthfd2	Immediate down
Trib3	Immediate down
Cnmd	Immediate down
Nrk	Immediate down
Banf1	Immediate down
Vnn1	Immediate down
Npm1	Immediate down
Capn6	Immediate down
Epyc	Immediate down
Srm	Immediate down
Pdrg1	Immediate down
Mcm2	Immediate down
Psph	Immediate down
Strbp	Immediate down
Cks1b	Immediate down
Acox2	Immediate down
Reep6	Immediate down
Zim1	Immediate down
Pithd1	Immediate down
Cyb5r1	Immediate down
Dut	Immediate down
Serp1	Immediate down
Rab11fip4	Immediate down
Mknk1	Immediate down
Gemin5	Immediate down
Tgfbi	Immediate down
Ivns1abp	Immediate down
Col2a1	Immediate down
Chchd10	Immediate down
Arl4a	Immediate down
Col11a1	Immediate down
Pla2g12a	Immediate down
Kctd4	Immediate down
Atp5g1	Immediate down
Trim66	Immediate down
Nars	Immediate down
Stbd1	Immediate down
Cyp2c44	Immediate down
Wdr77	Immediate down
Zfp385b	Immediate down
Ss18l2	Immediate down
Lpl	Immediate down
Gfod1	Immediate down
Klk8	Immediate down
Frmd4b	Immediate down
Nhp2	Immediate down
Cnbp	Immediate down
Krt18	Immediate down
Cth	Immediate down
Hspd1	Immediate down
Psmd5	Immediate down
Snx5	Immediate down
Lyar	Immediate down
Papss2	Immediate down
Nme6	Immediate down
Arpc5l	Immediate down
Llph	Immediate down
Meltf	Immediate down
A230065H16Rik	Immediate down
Nsun2	Immediate down
Deptor	Immediate down
Faah	Immediate down
Dpf2	Immediate down
Srp19	Immediate down
2810004N23Rik	Immediate down
Taf12	Immediate down
Ran	Immediate down
Fibin	Immediate down
Plcl2	Immediate down
Krtcap2	Immediate down
Ltv1	Immediate down
Gnpnat1	Immediate down
Tmco1	Immediate down
Rcc1l	Immediate down
Got1	Immediate down
Hmga1	Immediate down
Tenm4	Immediate down
Kcnk5	Immediate down
Rfk	Immediate down
Bex2	Immediate down
Slc1a5	Immediate down
Nrcam	Immediate down
Extl1	Immediate down
Klk10	Immediate down
Dlk1	Immediate down
Peg3	Immediate down
Adh5	Immediate down
Nxt1	Immediate down
Rnps1	Immediate down
Hmga1-rs1	Immediate down
Car12	Immediate down
G0s2	Immediate down
Fignl1	Immediate down
Ppp1r16b	Immediate down
Asns	Immediate down
Syt1	Immediate down
Slc38a4	Immediate down
Tnfrsf12a	Immediate down
S100b	Immediate down
Sobp	Immediate down
Poldip2	Immediate down
Uri1	Immediate down
Slc7a5	Immediate down
Exosc2	Immediate down
Ppp1r15a	Immediate down
Nip7	Immediate down
Dctd	Immediate down
Arhgef3	Immediate down
C1qbp	Immediate down
Col27a1	Immediate down
Phgdh	Immediate down
Eif2s2	Immediate down
Vps35	Immediate down
Ppa1	Immediate down
Ptma	Immediate down
Bcl2	Immediate down
Ptrh2	Immediate down
Rars	Immediate down
Slc38a3	Immediate down
Alg3	Immediate down
Eefsec	Immediate down
B230217C12Rik	Immediate down
Fam180a	Immediate down
Ngdn	Immediate down
Bcat1	Immediate down
Cmtm5	Immediate down
Ncapg2	Immediate down
Tspan13	Immediate down
Krt17	Immediate down
Naa50	Immediate down
Pgf	Immediate down
Fancl	Immediate down
Sec22b	Immediate down
Iars	Immediate down
Ilf3	Immediate down
Nif3l1	Immediate down
Hspa5	Immediate down
Chd1l	Immediate down
Tbpl1	Immediate down
Eif2b2	Immediate down
Cdt1	Immediate down
Acan	Immediate down
Rsl24d1	Immediate down
Phlda2	Immediate down
Chek2	Immediate down
Vdac1	Immediate down
Cyb561d1	Immediate down
Smoc2	Immediate down
Them4	Immediate down
Usp29	Immediate down
Lsm4	Immediate down
Shmt1	Immediate down
Prkg2	Immediate down
Cdh10	Immediate down
Rps24	Immediate down
1500011B03Rik	Immediate down
Cd109	Immediate down
Clpb	Immediate down
Btf3	Immediate down
Cdk2ap1	Immediate down
Rrm2	Immediate down
Dnttip2	Immediate down
Tmem56	Immediate down
Rbm8a2	Immediate down
Mrps28	Immediate down
Chil1	Immediate down
Eif1a	Immediate down
Dtl	Immediate down
Clcn5	Immediate down
Fam175a	Immediate down
Snrpa1	Immediate down
Ncl	Immediate down
Zdhhc4	Immediate down
Gm9493	Immediate down
Loxl4	Immediate down
Fbxw7	Immediate down
Rab28	Immediate down
Rab8a	Immediate down
Lef1	Immediate down
Mcm3	Immediate down
Tomm5	Immediate down
Psmg1	Immediate down
Lpcat1	Immediate down
Synj2	Immediate down
Wdr78	Immediate down
Foxp2	Immediate down
Sf3b6	Immediate down
Mrpl35	Immediate down
Hspe1	Immediate down
Srgn	Immediate down
Med8	Immediate down
Rsl1d1	Immediate down
Gtf3c6	Immediate down
Pop5	Immediate down
Phf10	Immediate down
Map1b	Immediate down
Hspa9	Immediate down
Tigd2	Immediate down
Ssr2	Immediate down
Slc25a39	Immediate down
Exog	Immediate down
Krt19	Immediate down
Sema6a	Immediate down
Cntnap3	Immediate down
Odc1	Immediate down
Ttc41	Immediate down
Rps3	Immediate down
Stk26	Immediate down
Tcea1	Immediate down
Ppid	Immediate down
Eif3g	Immediate down
Cdkn1c	Immediate down
Isoc1	Immediate down
Rps25	Immediate down
Gpatch4	Immediate down
E2f8	Immediate down
Rpl10	Immediate down
Knop1	Immediate down
Msx2	Immediate down
Nap1l1	Immediate down
Sfxn1	Immediate down
Dph6	Immediate down
Pknox1	Immediate down
Nsun4	Immediate down
Sfr1	Immediate down
Slc35b1	Immediate down
Mtpap	Immediate down
Cdca8	Immediate down
2610301B20Rik	Immediate down
Dis3	Immediate down
Pycr1	Immediate down
E2f6	Immediate down
Alkbh6	Immediate down
Mis18a	Immediate down
Homer2	Immediate down
Tmem88	Immediate down
Rpl14	Immediate down
Utp14a	Immediate down
Dtymk	Immediate down
Arl14ep	Immediate down
Gtpbp4	Immediate down
Pcolce2	Immediate down
Phyh	Immediate down
Timm13	Immediate down
Abce1	Immediate down
Gpr84	Immediate down
Scaf4	Immediate down
Cacybp	Immediate down
Shmt2	Immediate down
Stc2	Immediate down
Wbscr22	Immediate down
Colgalt2	Immediate down
Gm2000	Immediate down
D2Bwg1423e	Immediate down
Sap30bp	Immediate down
Rfc2	Immediate down
Igbp1	Immediate down
Prdx6	Immediate down
3110062M04Rik	Immediate down
Ebna1bp2	Immediate down
Rpsa	Immediate down
Cct5	Immediate down
Ccl25	Immediate down
Plpp5	Immediate down
1810010H24Rik	Immediate down
Ly6a	Gradual up
Col1a1	Gradual up
Ltbp2	Gradual up
Col1a2	Gradual up
Acta2	Gradual up
Lum	Gradual up
Pmepa1	Gradual up
Svep1	Gradual up
Ifitm3	Gradual up
Palld	Gradual up
Timp2	Gradual up
Tbx18	Gradual up
Dkk3	Gradual up
Ccdc80	Gradual up
Lox	Gradual up
Col3a1	Gradual up
Adamts5	Gradual up
Hs6st2	Gradual up
Adm	Gradual up
Gbp7	Gradual up
Prelp	Gradual up
Plec	Gradual up
Pdgfrl	Gradual up
Plxdc2	Gradual up
Scara3	Gradual up
Cd248	Gradual up
Ahnak	Gradual up
Fam46a	Gradual up
Itpr1	Gradual up
Marcks	Gradual up
Cxcl5	Gradual up
Mme	Gradual up
Ptx3	Gradual up
Rgs5	Gradual up
Crlf1	Gradual up
Sik2	Gradual up
Bicc1	Gradual up
Gm2115	Gradual up
Rgs4	Gradual up
Rab7b	Gradual up
Il1rn	Gradual up
Fstl1	Gradual up
P4ha3	Gradual up
Inf2	Gradual up
Myl9	Gradual up
Itga11	Gradual up
Il6st	Gradual up
Abi3bp	Gradual up
Mmp14	Gradual up
Mfap2	Gradual up
Wisp2	Gradual up
Cxcl1	Gradual up
Cyp1b1	Gradual up
Sptbn1	Gradual up
Pdlim5	Gradual up
Thbs2	Gradual up
Cercam	Gradual up
Cys1	Gradual up
Myo7a	Gradual up
Fmod	Gradual up
Sned1	Gradual up
Lrrn3	Gradual up
Megf8	Gradual up
Abl1	Gradual up
Irf9	Gradual up
Otor	Gradual up
Serpine2	Gradual up
Gas1	Gradual up
Epha3	Gradual up
Ogn	Gradual up
Ldhd	Gradual up
Rab3il1	Gradual up
Prkdc	Gradual up
Ctdsp1	Gradual up
5730409E04Rik	Gradual up
Adamtsl4	Gradual up
Ttc28	Gradual up
Cbr2	Gradual up
Bag3	Gradual up
Rhobtb1	Gradual up
Saa1	Gradual up
Postn	Gradual up
Fat4	Gradual up
Sema3b	Gradual up
Serpine1	Gradual up
Siglecg	Gradual up
Rnase4	Gradual up
Cpa4	Gradual up
Six1	Gradual up
Prrx2	Gradual up
Fbln2	Gradual up
Gabbr1	Gradual up
Oaf	Gradual up
Ptrf	Gradual up
Zfp947	Gradual up
Wdr81	Gradual up
Hspb8	Gradual up
Scn3a	Gradual up
Prg4	Gradual up
Gsn	Gradual up
Parp3	Gradual up
2510009E07Rik	Gradual up
Arid5b	Gradual up
Aacs	Gradual up
Gpm6b	Gradual up
Kirrel3	Gradual up
Ccdc149	Gradual up
Lynx1	Gradual up
Thy1	Gradual up
Shroom4	Gradual up
Lima1	Gradual up
Trim45	Gradual up
Ltbp1	Gradual up
Akap13	Gradual up
Amotl2	Gradual up
Pcolce	Gradual up
Ahr	Gradual up
Ssh1	Gradual up
Efemp2	Gradual up
Adamts1	Gradual up
Snta1	Gradual up
Dusp7	Gradual up
Disp1	Gradual up
Mrvi1	Gradual up
Gsdmd	Gradual up
Npdc1	Gradual up
Mvp	Gradual up
Igfbp4	Gradual up
Scn2a	Gradual up
Nsd1	Gradual up
Prkd1	Gradual up
C1ra	Gradual up
Scara5	Gradual up
Creb3l1	Gradual up
Dhrs3	Gradual up
Trim2	Gradual up
Slit2	Gradual up
Lmna	Gradual up
Fam210b	Gradual up
Aspg	Gradual up
Ndrg4	Gradual up
Gadd45g	Gradual up
Slco2a1	Gradual up
Slco3a1	Gradual up
Axl	Gradual up
Rcor1	Gradual up
Tle6	Gradual up
Slc6a6	Gradual up
Klc1	Gradual up
Megf6	Gradual up
Fndc3a	Gradual up
Car9	Gradual up
Tnfrsf1a	Gradual up
Gtf3c1	Gradual up
Lmod1	Gradual up
Xk	Gradual up
Ibsp	Gradual down
1700123O20Rik	Gradual down
Slc25a5	Gradual down
Hmgn2	Gradual down
Prdx3	Gradual down
Mrpl32	Gradual down
Lgals3	Gradual down
Spcs2	Gradual down
Eif5a	Gradual down
Uqcrq	Gradual down
Guk1	Gradual down
C1d	Gradual down
Grpel1	Gradual down
Eef1a1	Gradual down
Cycs	Gradual down
Sars	Gradual down
Vangl1	Gradual down
Nop16	Gradual down
Rps27l	Gradual down
Nop10	Gradual down
Dnajc8	Gradual down
Clns1a	Gradual down
Mcm5	Gradual down
Cfl2	Gradual down
Mecr	Gradual down
Pno1	Gradual down
Rps5	Gradual down
Sgf29	Gradual down
Gm11110	Gradual down
Timm17a	Gradual down
Tmem199	Gradual down
Tipin	Gradual down
Gm4950	Gradual down
Vdac3	Gradual down
2310039H08Rik	Gradual down
Coq5	Gradual down
H2afz	Gradual down
Atp6v1g1	Gradual down
Srp9	Gradual down
Ranbp1	Gradual down
Cxadr	Gradual down
Hddc2	Gradual down
Shq1	Gradual down
Mdh2	Gradual down
Rnf113a1	Gradual down
Rps18	Gradual down
Mrps14	Gradual down
Eif2s1	Gradual down
Sdhaf3	Gradual down
Syce2	Gradual down
Vdac3-ps1	Gradual down
Hint1	Gradual down
Rps4x	Gradual down
Fnta	Gradual down
Rpl27-ps3	Gradual down
F13a1	Gradual down
Prr5l	Gradual down
Eif1	Gradual down
Sat1	Gradual down
Chchd1	Gradual down
Daxx	Gradual down
Ostc	Gradual down
Anxa3	Gradual down
Rpl29	Gradual down
Mrpl36	Gradual down
Rps14	Gradual down
Gm10273	Gradual down
Dars	Gradual down
Mcm6	Gradual down
Gm10282	Gradual down
Mrpl17	Gradual down
Nob1	Gradual down
Ybx1	Gradual down
Rpl41	Gradual down
Gcsh	Gradual down
Tmem209	Gradual down
Mrpl15	Gradual down
Vdac2	Gradual down
Hnrnpa1	Gradual down
Rps2	Gradual down
Erh	Gradual down
Timm23	Gradual down
Gm10076	Gradual down
Rps3a1	Gradual down
Clpp	Gradual down
Zfp560	Gradual down
Ak6	Gradual down
Mea1	Gradual down
Leprotl1	Gradual down
Fkbp4	Gradual down
Tsen15	Gradual down
Zfp945	Gradual down
Psmb6	Gradual down
Strap	Gradual down
Lage3	Gradual down
Unc50	Gradual down
Sdhb	Gradual down
Nme1	Gradual down
Plaur	Gradual down
Hprt	Gradual down
Trdmt1	Gradual down
Gtf2a2	Gradual down
Dynlrb1	Gradual down
Bex3	Gradual down
Dda1	Gradual down
Rpl18a	Gradual down
Dad1	Gradual down
Thumpd3	Gradual down
Txn2	Gradual down
Fam229b	Gradual down
Abhd4	Gradual down
Tango2	Gradual down
2410015M20Rik	Gradual down
Snrpd3	Gradual down
Rpl32	Gradual down
Brix1	Gradual down
Rps2-ps6	Gradual down
Uchl4	Gradual down
Gm10131	Gradual down
Mrpl30	Gradual down
Nsa2	Gradual down
Ndufs8	Gradual down
Mrps10	Gradual down
Ppp1ca	Gradual down
Rpl6	Gradual down
Hnrnpk	Gradual down
Ldlrad3	Gradual down
Ywhaq	Gradual down
Psmb3	Gradual down
Stard3nl	Gradual down
Slc25a4	Gradual down
Psma7	Gradual down
Ubl4a	Gradual down
Eri1	Gradual down
Eny2	Gradual down
Tomm22	Gradual down
Fam168b	Gradual down
Rbm3	Gradual down
Mrrf	Gradual down
Bcap29	Gradual down
Xlr3b	Gradual down
Rab18	Gradual down
Capza2	Gradual down
Pigk	Gradual down
Syt8	Gradual down
Snrpd2	Gradual down
Tut1	Gradual down
Cand2	Gradual down
Ercc8	Gradual down
Coil	Gradual down
Cd68	Gradual down
Gpr89	Gradual down
Card10	Gradual down
Traf1	Gradual down
Rwdd2b	Gradual down
Mlh1	Tide wave
Bola1	Tide wave
Coa3	Tide wave
Ubb	Tide wave
Gm8797	Tide wave
Sumo1	Tide wave
Coa7	Tide wave
6330408A02Rik	Tide wave
Apol8	Tide wave
U90926	Tide wave
Angptl6	Tide wave
Kti12	Tide wave
Akr1e1	Tide wave
Copz1	Tide wave
Ccl20	Tide wave
Ndufa12	Tide wave
Fam136a	Tide wave
Hmgcl	Tide wave
Vbp1	Tide wave
Lin7a	Tide wave
Fam195b	Tide wave
Cript	Tide wave
Gm45716	Tide wave
Tmem11	Tide wave
Tmem167	Tide wave
Ap3s1	Tide wave
Wnt10a	Tide wave
Dazap2	Tide wave
Sec61a2	Tide wave
Dpy30	Tide wave
Atp6v1d	Tide wave
Zcchc5	Tide wave
Klhl11	Tide wave
Aurkaip1	Tide wave
Tmed4	Tide wave
Lysmd4	Tide wave
Acp1	Tide wave
Fzd3	Tide wave
Dynlt3	Tide wave
Dyrk3	Tide wave
Neu3	Tide wave
Slc35c2	Tide wave
Nupr1	Tide wave
Afap1l2	Tide wave
Cdk2ap2	Tide wave
Lekr1	Tide wave
Cenpa	Tide wave
Mrpl42	Tide wave
Smug1	Tide wave
Ciapin1	Tide wave
Rps27rt	Tide wave
Slc35f2	Tide wave
A130010J15Rik	Tide wave
Crip2	Tide wave
Zc3h12b	Tide wave
Dynlt1f	Tide wave
Chrac1	Tide wave
Pfn1	Tide wave
Cox8a	Tide wave
Arpp19	Tide wave
C330018D20Rik	Tide wave
Mospd3	Tide wave
Pdss1	Tide wave
Vps33a	Tide wave
Cetn2	Tide wave
Mogat2	Tide wave
Tbrg1	Tide wave
Cox10	Tide wave
Pcnx4	Tide wave
Ftl1-ps1	Tide wave
Hmgn1	Tide wave
Nme5	Tide wave
Tma7	Tide wave
Chpf	Tide wave
Ero1l	Tide wave
Fam169a	Tide wave
Mob3c	Tide wave
Cyb561	Tide wave
Tigit	Tide wave
Atp6v1f	Tide wave
Zfp518a	Tide wave
Lcmt2	Tide wave
Zfand2b	Tide wave
Mif	Tide wave
