# Supplementary material for: A high-resolution route map reveals distinct stages of chondrocyte dedifferentiation for cartilage regeneration
Source: Bone Res. 2022 Apr 27;10:38. doi: 10.1038/s41413-022-00209-w (PMC9046296; doi:10.1038/s41413-022-00209-w)
Supplement: Supplementary file 4 — Table S3 [file 41413_2022_209_MOESM4_ESM.xlsx]

## Sheet: Sheet1
TF coding genes	Group
Aebp1	Delay up
Ahr	Gradual up
Arid5b	Gradual up
Arnt2	Delay up
Arntl	Delay up
Btf3	Immediate down
C1d	Gradual down
Creb3l1	Gradual up
Daxx	Gradual down
Dazap2	Tide wave
Dpf2	Immediate down
E2f6	Immediate down
Fbxw7	Immediate down
Fos	Delay up
Fosb	Delay up
Fosl2	Delay up
Foxp1	Delay up
Foxp2	Immediate down
Foxq1	Delay up
Fus	Delay up
Glis1	Delay up
Gtf3c1	Gradual up
Hivep3	Delay up
Hmga1	Immediate down
Hmgn2	Gradual down
Ilf3	Immediate down
Irf7	Delay up
Ivns1abp	Immediate down
Jun	Delay up
Klf2	Delay up
Lef1	Immediate down
Lsm4	Immediate down
Mcm2	Immediate down
Mcm3	Immediate down
Mcm5	Gradual down
Mcm6	Gradual down
Meis1	Delay up
Msx2	Immediate down
Nfil3	Delay up
Nrip2	Immediate down
Nsd1	Gradual up
Nupr1	Tide wave
Pbxip1	Delay up
Peg3	Immediate down
Phf10	Immediate down
Pknox1	Immediate down
Plagl1	Immediate down
Ppp1r16b	Immediate down
Prrx1	Delay up
Prrx2	Gradual up
Ptma	Immediate down
Rab18	Gradual down
Rab8a	Immediate down
Rcor1	Gradual up
Rnps1	Immediate down
Rora	Delay up
Runx1	Delay up
Six1	Gradual up
Stat2	Delay up
Strap	Gradual down
Taf12	Immediate down
Taf6	Delay up
Tbpl1	Immediate down
Tbx18	Gradual up
Tcea1	Immediate down
Thra	Delay up
Tle6	Gradual up
Trib3	Immediate down
Uhrf2	Delay up
Zim1	Immediate down
