# Supplementary material for: A high-resolution route map reveals distinct stages of chondrocyte dedifferentiation for cartilage regeneration
Source: Bone Res. 2022 Apr 27;10:38. doi: 10.1038/s41413-022-00209-w (PMC9046296; doi:10.1038/s41413-022-00209-w)
Supplement: Supplementary file 5 — Table S4 [file 41413_2022_209_MOESM5_ESM.xlsx]

## Sheet: BTB-8-16-DEG
gene symbol	baseMean	log2FoldChange	lfcSE	stat	pvalue	padj
Zbed4	5.08905	-5.54823	1.70805	-3.24829	0.00116101	0.859541
Gda	4.27095	-5.31006	1.73535	-3.05994	0.00221384	0.990151
Arf4	4.04552	-5.24778	1.76774	-2.96863	0.00299129	0.998912
Asphd2	3.88648	-5.16268	1.90032	-2.71675	0.00659271	0.998912
Map10	3.73347	-5.12336	1.79512	-2.85405	0.00431659	0.998912
Amz1	3.69284	-5.08214	1.90147	-2.67274	0.00752345	0.998912
Rps19-ps3	3.11041	-4.88009	1.96469	-2.4839	0.0129953	0.998912
Ccdc65	2.95171	-4.81059	2.16196	-2.22511	0.0260739	0.998912
Gm27477	2.99968	-4.77788	2.051	-2.32953	0.0198309	0.998912
RP23-438P19.11	2.92726	-4.7424	2.22441	-2.13198	0.0330084	0.998912
Gnat2	2.91573	-4.7396	2.05812	-2.30288	0.0212856	0.998912
Kcnh2	2.87707	-4.7284	2.05691	-2.29879	0.0215171	0.998912
Ifih1	2.80569	-4.72635	2.18298	-2.1651	0.0303803	0.998912
RP23-174N20.1	2.73956	-4.65513	2.23852	-2.07955	0.0375667	0.998912
Phf11c	2.63941	-4.63969	2.21505	-2.09462	0.0362047	0.998912
RP23-32L21.4	2.64664	-4.60293	2.03875	-2.25772	0.0239631	0.998912
RP23-244C22.6	2.56606	-4.59459	2.27253	-2.0218	0.0431973	0.998912
Slc4a4	5.16891	-4.57527	1.6319	-2.80364	0.00505294	0.998912
Ttc9	2.5323	-4.56075	2.02477	-2.25248	0.0242922	0.998912
Agmo	2.45498	-4.53403	2.27152	-1.99603	0.0459303	0.998912
Nfkbie	2.4771	-4.5263	2.0512	-2.20666	0.0273377	0.998912
Ptprv	2.46057	-4.5028	2.07978	-2.16504	0.030385	0.998912
RP23-313O9.1	4.68245	-4.39369	1.89948	-2.3131	0.0207171	0.998912
RP24-286C21.1	2.20871	-4.36272	2.15611	-2.02342	0.0430295	0.998912
RP23-60K23.12	2.18089	-4.35072	2.2027	-1.97518	0.0482478	0.998912
Lepr	2.17332	-4.32823	2.13792	-2.02451	0.0429178	0.998912
Frs3	4.22007	-4.30034	1.91376	-2.24707	0.0246357	0.998912
Kcnj6	2.10753	-4.29427	2.15251	-1.99501	0.046042	0.998912
RP24-276N20.2	2.12803	-4.29074	2.17212	-1.97537	0.0482264	0.998912
Xkr6	2.07877	-4.28408	2.16567	-1.97817	0.0479091	0.998912
Depdc1a	3.83222	-4.08386	1.97811	-2.06452	0.0389681	0.998912
RP23-156C20.1	3.59049	-4.02089	1.7767	-2.26312	0.023628	0.998912
Gm26551	3.53693	-3.9869	1.79435	-2.22193	0.0262884	0.998912
Brca1	3.3986	-3.93544	1.81216	-2.17169	0.0298791	0.998912
Tab3	6.1052	-3.86088	1.50573	-2.56412	0.0103438	0.998912
Gm10801	8.89168	-3.81422	1.22813	-3.10571	0.00189822	0.966196
Tubgcp4	5.58983	-3.78702	1.50528	-2.51582	0.0118757	0.998912
Rsg1	2.97139	-3.72873	1.87847	-1.98499	0.0471458	0.998912
Ints11	5.37723	-3.70137	1.53825	-2.40622	0.0161188	0.998912
Rbak	5.24484	-3.62216	1.50381	-2.40865	0.0160115	0.998912
RP23-320E6.5	8.74774	-3.44916	1.2784	-2.69802	0.00697525	0.998912
Myef2	4.60291	-3.43644	1.54808	-2.21982	0.0264313	0.998912
Dusp5	4.83114	-3.39863	1.56221	-2.17554	0.02959	0.998912
RP23-172B16.4	4.34803	-3.36924	1.66744	-2.02061	0.0433203	0.998912
Usp39	8.13586	-3.311	1.19232	-2.77694	0.00548732	0.998912
Sat2	7.92664	-3.16336	1.13065	-2.79782	0.00514487	0.998912
Flcn	9.11381	-3.15509	1.08516	-2.90749	0.00364336	0.998912
Lcmt2	6.95925	-3.06784	1.21017	-2.53505	0.0112431	0.998912
Zmym4	9.34186	-3.02869	1.06888	-2.83352	0.0046038	0.998912
Rnf157	4.95689	-2.92913	1.4788	-1.98074	0.04762	0.998912
Cklf	6.41212	-2.89605	1.26832	-2.28338	0.0224082	0.998912
Eno2	6.38129	-2.79422	1.23721	-2.25849	0.023915	0.998912
Zbtb14	7.24347	-2.71646	1.17487	-2.31213	0.0207705	0.998912
Inha	7.20682	-2.70854	1.23222	-2.19811	0.0279414	0.998912
Igip	11.3726	-2.67627	0.961923	-2.78221	0.00539899	0.998912
Gnai1	8.28198	-2.67114	1.18464	-2.25482	0.0241446	0.998912
Dapk2	5.42297	-2.61003	1.26943	-2.05607	0.0397759	0.998912
Lin54	6.39706	-2.57671	1.23526	-2.08596	0.036982	0.998912
Brwd3	9.33144	-2.55303	1.03882	-2.45762	0.0139861	0.998912
Triap1	12.5704	-2.47644	0.925811	-2.67489	0.00747539	0.998912
Nudt18	7.65814	-2.44605	1.0638	-2.29936	0.0214843	0.998912
Adra1b	10.2059	-2.42164	0.926917	-2.61258	0.00898627	0.998912
Zfp111	6.04431	-2.34843	1.16788	-2.01086	0.0443406	0.998912
Lrp12	7.57199	-2.30874	1.1642	-1.98311	0.0473551	0.998912
Dennd4b	7.12381	-2.29746	1.08398	-2.11946	0.0340518	0.998912
Pctp	8.47955	-2.24099	0.993116	-2.25653	0.0240377	0.998912
Sec22c	7.97669	-2.24079	1.07431	-2.0858	0.036997	0.998912
Fabp4	7.30519	-2.18124	1.09651	-1.98926	0.0466729	0.998912
Rnf115	20.6037	-2.12144	0.749347	-2.83105	0.00463954	0.998912
RP23-93P8.1	11.6985	-1.96292	0.847351	-2.31654	0.0205287	0.998912
RP23-189L19.6	15.1097	-1.93072	0.768757	-2.51148	0.0120228	0.998912
Rfx1	16.4856	-1.92853	0.701683	-2.74843	0.00598814	0.998912
Wnt10b	10.58	-1.92108	0.942156	-2.03903	0.0414472	0.998912
Purg	9.52736	-1.91413	0.972639	-1.96797	0.0490711	0.998912
Mex3c	23.6448	-1.89128	0.630464	-2.99982	0.00270141	0.990151
RP24-245M20.2	14.0786	-1.87344	0.784009	-2.38956	0.0168686	0.998912
As3mt	16.8659	-1.8104	0.734763	-2.46393	0.0137423	0.998912
Lig4	11.8281	-1.77839	0.851322	-2.08897	0.0367103	0.998912
Mrgbp	21.9194	-1.7715	0.642343	-2.75787	0.0058179	0.998912
Cdc25c	12.8392	-1.76605	0.881427	-2.00363	0.0451101	0.998912
Syvn1	14.0887	-1.62087	0.749688	-2.16206	0.0306137	0.998912
Dnajc16	23.9599	-1.6153	0.619236	-2.60854	0.00909291	0.998912
Rpf1	23.2004	-1.56377	0.606886	-2.57671	0.00997448	0.998912
Tceanc2	17.1113	-1.55207	0.694201	-2.23577	0.0253667	0.998912
RP23-323L8.3	19.0531	-1.54475	0.624584	-2.47325	0.0133892	0.998912
Adcy7	14.4412	-1.54158	0.725792	-2.124	0.0336699	0.998912
Elac2	14.1423	-1.51125	0.751139	-2.01194	0.044226	0.998912
Grik5	16.1493	-1.49451	0.691718	-2.16057	0.0307284	0.998912
Bcl2l13	17.4625	-1.46865	0.681978	-2.15351	0.0312786	0.998912
Zfyve16	19.594	-1.4631	0.662804	-2.20744	0.0272835	0.998912
Arhgef40	27.7777	-1.45887	0.590426	-2.47089	0.0134779	0.998912
Casp6	20.3191	-1.45442	0.679105	-2.14167	0.03222	0.998912
Gas2	17.76	-1.45254	0.671845	-2.16202	0.0306164	0.998912
Prrg2	26.0606	-1.40747	0.557612	-2.5241	0.0115994	0.998912
Dus3l	24.0477	-1.38424	0.576954	-2.39922	0.0164299	0.998912
Ggh	34.447	-1.3763	0.606372	-2.26974	0.0232236	0.998912
Zscan21	24.8461	-1.37533	0.555885	-2.47413	0.0133561	0.998912
Socs3	26.4776	-1.36611	0.584615	-2.33677	0.019451	0.998912
Coq10b	34.5967	-1.35965	0.496132	-2.7405	0.00613457	0.998912
Phf8	17.8578	-1.3394	0.662612	-2.02139	0.043239	0.998912
Mvb12b	23.8515	-1.33448	0.654075	-2.04025	0.0413256	0.998912
Lrrc45	17.6755	-1.33258	0.67023	-1.98824	0.0467849	0.998912
Vcpip1	28.1198	-1.27921	0.544163	-2.35078	0.0187342	0.998912
Pgpep1	33.0992	-1.25912	0.494637	-2.54555	0.0109105	0.998912
Matn2	24.3368	-1.25509	0.561244	-2.23627	0.0253338	0.998912
Id2	53.6775	-1.23136	0.372102	-3.30921	0.000935595	0.859541
Cgrrf1	27.8227	-1.22468	0.528144	-2.31884	0.0204038	0.998912
Idh3b	55.4912	-1.20551	0.3693	-3.2643	0.00109733	0.859541
Gid4	26.1454	-1.2038	0.541345	-2.22371	0.0261678	0.998912
Itga10	20.1113	-1.19897	0.604629	-1.98299	0.0473689	0.998912
Hes6	22.3106	-1.19866	0.586844	-2.04256	0.0410964	0.998912
Cnppd1	47.0231	-1.17767	0.468497	-2.51371	0.0119467	0.998912
Rnf44	33.4172	-1.17672	0.54308	-2.16676	0.0302532	0.998912
Sqle	31.828	-1.16158	0.516057	-2.25089	0.0243928	0.998912
Bcl7c	23.5464	-1.15781	0.576969	-2.00671	0.0447802	0.998912
Acvr1	48.2031	-1.13798	0.491993	-2.31301	0.0207223	0.998912
Macc1	35.4526	-1.12485	0.526986	-2.1345	0.0328021	0.998912
RP23-211B19.2	26.3051	-1.10477	0.542464	-2.03657	0.0416929	0.998912
Hspb11	81.2206	-1.08617	0.310816	-3.49458	0.000474808	0.751885
Adamts1	37.4041	-1.04836	0.530228	-1.97718	0.0480212	0.998912
Tgs1	34.0864	-1.04609	0.514615	-2.03275	0.0420775	0.998912
Vps37a	43.9231	-1.03903	0.417203	-2.49047	0.0127576	0.998912
Kctd3	33.0739	-1.03729	0.507564	-2.04367	0.0409863	0.998912
Mkrn1	40.5037	-1.01391	0.493873	-2.05297	0.0400758	0.998912
Guf1	34.7581	-0.995588	0.496485	-2.00527	0.044934	0.998912
Plekha3	40.0984	-0.984904	0.434463	-2.26695	0.0233935	0.998912
Chuk	40.5857	-0.971483	0.465	-2.08921	0.0366889	0.998912
Tpst1	76.2366	-0.969974	0.332362	-2.91843	0.00351802	0.998912
Dcp2	34.9297	-0.958074	0.483477	-1.98163	0.0475206	0.998912
Eif2s3x	37.1002	-0.938413	0.470737	-1.9935	0.0462068	0.998912
RP23-253N17.1	68.5437	-0.927905	0.448592	-2.06848	0.0385947	0.998912
Uqcrfs1	84.4525	-0.904037	0.310671	-2.90995	0.00361482	0.998912
Kif1c	49.0951	-0.901424	0.399796	-2.25471	0.0241514	0.998912
Limd2	79.295	-0.882961	0.3761	-2.34768	0.0188909	0.998912
Osbpl5	56.8183	-0.882249	0.423016	-2.08561	0.0370135	0.998912
Crk	49.1921	-0.852814	0.411976	-2.07006	0.0384472	0.998912
Arhgap21	44.1729	-0.849868	0.422926	-2.0095	0.0444845	0.998912
Ralgapb	64.8864	-0.833079	0.33987	-2.45117	0.0142392	0.998912
Cyp51	47.3632	-0.811986	0.398909	-2.03552	0.041799	0.998912
Ifrd1	66.2269	-0.808347	0.34763	-2.3253	0.0200557	0.998912
Wbp11	52.2971	-0.806762	0.376339	-2.14371	0.0320559	0.998912
Faf2	71.1983	-0.801792	0.33317	-2.40656	0.0161037	0.998912
Lgals3bp	117.417	-0.798849	0.336456	-2.3743	0.0175823	0.998912
Foxc1	126.198	-0.797181	0.244112	-3.26563	0.0010922	0.859541
Gtf2a2	76.4528	-0.789285	0.343116	-2.30034	0.0214289	0.998912
Gadd45a	54.3501	-0.784243	0.37073	-2.1154	0.0343959	0.998912
Prcp	54.7643	-0.778804	0.374832	-2.07774	0.0377329	0.998912
H2-D1	87.2979	-0.774731	0.314329	-2.46471	0.0137124	0.998912
Cttn	139.831	-0.772339	0.253747	-3.04373	0.00233661	0.990151
Reep5	67.0647	-0.768357	0.350582	-2.19166	0.0284038	0.998912
Gpaa1	80.4956	-0.761606	0.386269	-1.9717	0.048644	0.998912
Adss	82.3408	-0.75554	0.334518	-2.25859	0.0239086	0.998912
Snx17	95.2028	-0.746728	0.32049	-2.32996	0.0198083	0.998912
Tmpo	88.7714	-0.741892	0.325169	-2.28156	0.0225153	0.998912
Hprt	154.538	-0.726001	0.22601	-3.21225	0.00131701	0.859541
Thbd	104.241	-0.722861	0.294984	-2.4505	0.0142656	0.998912
Vdac2	149.993	-0.719245	0.225728	-3.18634	0.00144084	0.859541
Mogs	62.0606	-0.710865	0.344508	-2.06342	0.0390729	0.998912
Fuca2	66.1552	-0.710228	0.357412	-1.98714	0.0469068	0.998912
Ccnk	62.3764	-0.694496	0.345509	-2.01007	0.0444241	0.998912
Emp1	98.786	-0.681548	0.296711	-2.29701	0.021618	0.998912
Hnrnpa3	72.5903	-0.681116	0.3255	-2.09253	0.0363915	0.998912
Pdcl3	87.377	-0.663488	0.298391	-2.22355	0.0261785	0.998912
Cdc42se1	88.1371	-0.659412	0.317172	-2.07903	0.0376143	0.998912
Yipf4	90.7445	-0.642267	0.318693	-2.01531	0.0438717	0.998912
Sgk1	238.795	-0.641712	0.196715	-3.26214	0.00110573	0.859541
Tceal8	115.487	-0.640816	0.271487	-2.36039	0.0182556	0.998912
Atg3	88.6479	-0.640031	0.313852	-2.03928	0.0414222	0.998912
Txndc9	87.0632	-0.637059	0.319737	-1.99245	0.046322	0.998912
Dars	127.063	-0.63119	0.270366	-2.33458	0.0195656	0.998912
Atp6v1f	88.7617	-0.619732	0.287133	-2.15835	0.030901	0.998912
Mettl9	191.845	-0.618209	0.246172	-2.51129	0.0120292	0.998912
Anks1b	151.032	-0.617996	0.252457	-2.44793	0.014368	0.998912
Snhg1	108.055	-0.61695	0.264688	-2.33086	0.0197608	0.998912
Sun2	114.712	-0.61578	0.270639	-2.27528	0.0228893	0.998912
Bnip2	126.412	-0.59272	0.249497	-2.37566	0.0175176	0.998912
Tmed7	111.52	-0.591092	0.263902	-2.23982	0.0251027	0.998912
Ppic	219.688	-0.556843	0.205345	-2.71174	0.00669303	0.998912
Arl1	162.333	-0.53885	0.254556	-2.11682	0.0342752	0.998912
Mdh2	150.918	-0.53857	0.241904	-2.22638	0.0259889	0.998912
Adk	104.879	-0.530005	0.26553	-1.99603	0.0459309	0.998912
Cops9	334.217	-0.529158	0.170182	-3.10937	0.00187489	0.966196
Tmem45a	185.464	-0.52434	0.203656	-2.57463	0.0100346	0.998912
Clint1	119.938	-0.521798	0.256563	-2.03379	0.0419723	0.998912
Vimp	204.406	-0.49134	0.214266	-2.29313	0.0218403	0.998912
Sec24d	150.352	-0.490844	0.235821	-2.08143	0.0373946	0.998912
Cd9	219.944	-0.488263	0.198405	-2.46094	0.0138573	0.998912
Ndufs2	167.372	-0.485652	0.218759	-2.22003	0.0264165	0.998912
Snhg12	232.834	-0.47552	0.189109	-2.51452	0.0119193	0.998912
Mrpl20	138.444	-0.472123	0.238812	-1.97697	0.0480456	0.998912
RP24-352B14.1	194.653	-0.45976	0.21904	-2.09898	0.035819	0.998912
Srsf6	201.782	-0.423789	0.212066	-1.99838	0.045675	0.998912
Gas1	532.3	-0.412222	0.139175	-2.9619	0.00305745	0.998912
Cnih1	301.033	-0.406524	0.166734	-2.43816	0.0147621	0.998912
Spp1	472.512	-0.401887	0.14243	-2.82164	0.00477789	0.998912
Prss23	268.719	-0.3992	0.179462	-2.22443	0.0261197	0.998912
Ubb	991.317	-0.389319	0.101491	-3.83599	0.000125061	0.594122
Ptma	1193.23	-0.359525	0.0983686	-3.65488	0.000257302	0.715357
Anxa1	394.046	-0.352351	0.168025	-2.09702	0.0359922	0.998912
Col9a1	1773.81	-0.342474	0.108366	-3.16034	0.00157585	0.898363
Col5a1	554.615	-0.32638	0.142214	-2.29499	0.0217338	0.998912
Pdia6	531.343	-0.304813	0.132979	-2.29219	0.0218947	0.998912
Cnbp	476.407	-0.29592	0.14254	-2.07604	0.03789	0.998912
Rps15a	2364.38	-0.276622	0.0702486	-3.93776	8.22e-05	0.58608
Col3a1	1096.05	-0.275023	0.104371	-2.63505	0.00841255	0.998912
Ddx5	624.13	-0.274945	0.125474	-2.19124	0.0284341	0.998912
Id3	480.638	-0.268105	0.132515	-2.02321	0.0430517	0.998912
Cox6a1	571.211	-0.257024	0.125126	-2.05412	0.039964	0.998912
Tpt1	2836.79	-0.254548	0.0880998	-2.88932	0.00386082	0.998912
Rps3a1	1548.77	-0.247674	0.0817882	-3.02823	0.0024599	0.990151
Col5a2	2134.25	-0.246823	0.0753631	-3.27512	0.00105616	0.859541
Myl6	621.57	-0.245213	0.116145	-2.11127	0.0347491	0.998912
Gas5	1029.28	-0.244728	0.101232	-2.41749	0.0156278	0.998912
Rps13	873.292	-0.221449	0.0998081	-2.21875	0.0265037	0.998912
Rps21	2240.2	-0.200567	0.0881978	-2.27406	0.0229621	0.998912
Fn1	8695.66	-0.195924	0.0635285	-3.08404	0.00204213	0.972087
Rpl7a	1165.44	-0.185196	0.0925962	-2.00004	0.0454957	0.998912
Ldha	3170.11	-0.149599	0.0624633	-2.39499	0.0166207	0.998912
S100a6	2645.96	-0.146882	0.0737557	-1.99146	0.0464299	0.998912
Rpl6	751.808	0.217931	0.107812	2.0214	0.043238	0.998912
AC026478.1	538.036	0.275741	0.130383	2.11485	0.0344426	0.998912
Ckap4	397.089	0.312789	0.154999	2.01801	0.0435899	0.998912
Gorasp2	305.308	0.322563	0.158172	2.03932	0.0414185	0.998912
Flna	449.202	0.324257	0.153986	2.10575	0.0352261	0.998912
Peg3	851.085	0.347742	0.105137	3.3075	0.000941312	0.859541
Sorbs2	264.452	0.354491	0.16739	2.11776	0.0341953	0.998912
Anp32b	382.375	0.385396	0.148407	2.59688	0.0094076	0.998912
Eif3a	421.002	0.39457	0.136586	2.8888	0.0038672	0.998912
Fndc3b	207.705	0.407691	0.194205	2.09928	0.0357919	0.998912
Dlc1	346.301	0.415287	0.178188	2.33061	0.0197737	0.998912
Ccnd2	241.107	0.423041	0.196499	2.15289	0.0313274	0.998912
Cdkn1a	271.774	0.426116	0.207444	2.05412	0.0399637	0.998912
Chd4	228.936	0.432601	0.205752	2.10254	0.0355064	0.998912
Npepps	179.516	0.436087	0.205174	2.12545	0.0335494	0.998912
Tcf4	338.636	0.438507	0.18019	2.43358	0.0149503	0.998912
Dst	205.877	0.439338	0.204946	2.14368	0.0320588	0.998912
Creb3l2	195.864	0.440616	0.201303	2.18882	0.0286098	0.998912
Snd1	205.891	0.446326	0.202918	2.19954	0.0278394	0.998912
Fam120a	171.141	0.447577	0.215166	2.08014	0.0375124	0.998912
mt-Co1	510.635	0.45062	0.159686	2.8219	0.00477395	0.998912
Hsp90aa1	392.169	0.457938	0.176627	2.59269	0.00952293	0.998912
Ryk	201.289	0.462171	0.214985	2.14978	0.0315726	0.998912
Son	252.66	0.472495	0.208642	2.26462	0.0235359	0.998912
Pappa	156.439	0.476104	0.240953	1.97592	0.0481643	0.998912
Rbm25	246.958	0.476992	0.199471	2.39128	0.0167896	0.998912
Chst11	272.586	0.47995	0.198765	2.41467	0.0157496	0.998912
Slc26a2	219.819	0.489296	0.217946	2.24503	0.0247661	0.998912
Sptbn1	229.655	0.489323	0.19168	2.55281	0.0106858	0.998912
Flnb	463.126	0.494803	0.138439	3.57416	0.000351354	0.715357
Psmd1	163.171	0.499983	0.247895	2.01691	0.0437047	0.998912
Eif5b	372.251	0.507735	0.164665	3.08344	0.00204621	0.972087
Top1	166.972	0.507982	0.226934	2.23845	0.0251914	0.998912
Lars	125.343	0.527011	0.242207	2.17587	0.0295649	0.998912
Hmgb1	168.056	0.527425	0.22118	2.3846	0.0170977	0.998912
Fgfr2	256.155	0.550447	0.201839	2.72715	0.00638833	0.998912
Gtf2i	169.659	0.552021	0.213228	2.58887	0.00962904	0.998912
Gpc6	214.68	0.553554	0.196792	2.81289	0.0049099	0.998912
Actr1a	122.473	0.55675	0.281054	1.98093	0.0475989	0.998912
Nemf	133.37	0.568579	0.282064	2.01578	0.043823	0.998912
Sned1	117.489	0.581758	0.271468	2.14301	0.0321123	0.998912
Asap1	88.4542	0.585538	0.292554	2.00147	0.0453415	0.998912
Wasf2	110.045	0.591561	0.260947	2.26698	0.0233916	0.998912
Usp47	115.02	0.593262	0.296151	2.00324	0.0451517	0.998912
Setbp1	107.129	0.598488	0.280228	2.13571	0.0327028	0.998912
Tenm4	116.567	0.599017	0.279867	2.14036	0.0323257	0.998912
Cdk14	82.8423	0.600276	0.295967	2.02818	0.0425414	0.998912
Foxp1	99.4838	0.613005	0.286582	2.13902	0.0324338	0.998912
Mapk1	95.9421	0.619485	0.283748	2.18323	0.0290191	0.998912
Gstm5	88.0776	0.620565	0.293177	2.11669	0.0342859	0.998912
Cxcl1	84.483	0.626054	0.31593	1.98163	0.0475211	0.998912
Phf14	96.6797	0.62856	0.302281	2.07939	0.0375813	0.998912
Nrk	159.085	0.635679	0.228776	2.7786	0.00545931	0.998912
Fam213b	120.726	0.641167	0.269566	2.37851	0.0173826	0.998912
Rras	102.283	0.650959	0.301483	2.15919	0.0308354	0.998912
Phf21a	89.1268	0.651761	0.328798	1.98225	0.0474508	0.998912
Atxn1	128.697	0.652935	0.280997	2.32364	0.0201449	0.998912
Nipbl	97.7233	0.674839	0.293655	2.29807	0.0215581	0.998912
Nrp1	156.228	0.693107	0.275028	2.52013	0.0117311	0.998912
Glg1	225.557	0.69445	0.184705	3.75978	0.00017006	0.605924
Hacd1	128.569	0.696124	0.267224	2.60502	0.00918697	0.998912
Zbtb20	465.28	0.707466	0.163572	4.32512	1.52e-05	0.217275
Phldb2	189.367	0.717154	0.218161	3.28727	0.00101163	0.859541
Tpr	108.551	0.728445	0.284449	2.5609	0.0104402	0.998912
Zfp292	92.3247	0.739268	0.35846	2.06234	0.039175	0.998912
Nfix	145.612	0.741185	0.275862	2.6868	0.00721409	0.998912
Abce1	69.1892	0.746282	0.34515	2.1622	0.0306029	0.998912
Cpox	80.1368	0.755024	0.334894	2.25451	0.0241638	0.998912
Foxp2	49.1193	0.759226	0.378278	2.00706	0.0447434	0.998912
Spop	64.9565	0.760128	0.348677	2.18004	0.0292548	0.998912
Klf9	60.4854	0.768417	0.375063	2.04876	0.0404851	0.998912
Smg7	64.7026	0.77401	0.383921	2.01606	0.0437932	0.998912
Fam46a	55.3635	0.77432	0.38091	2.03281	0.0420713	0.998912
Lrrfip1	120.988	0.780798	0.2835	2.75413	0.00588476	0.998912
Clip1	83.4841	0.784618	0.322106	2.4359	0.0148548	0.998912
Rptor	51.8093	0.784843	0.383477	2.04665	0.0406926	0.998912
Cse1l	62.199	0.792638	0.401413	1.97462	0.0483113	0.998912
Cnot1	73.5574	0.793127	0.337804	2.34789	0.0188801	0.998912
Kdm5b	78.0721	0.813396	0.333409	2.43963	0.0147023	0.998912
Deptor	60.6792	0.821761	0.359708	2.28452	0.0223407	0.998912
Pa2g4	61.2274	0.821898	0.363804	2.25918	0.0238724	0.998912
Tbl1x	57.6319	0.822158	0.360072	2.28332	0.0224116	0.998912
Cdk13	49.3944	0.822325	0.408341	2.01382	0.0440285	0.998912
Sfxn1	105.456	0.822479	0.316488	2.59877	0.00935581	0.998912
Nedd9	58.3009	0.823419	0.400867	2.05409	0.0399668	0.998912
Itpr1	57.2219	0.82906	0.411081	2.01678	0.0437183	0.998912
Sh3rf2	56.3517	0.832677	0.38085	2.18636	0.0287889	0.998912
Osbpl11	40.4735	0.833614	0.420495	1.98246	0.0474281	0.998912
Golt1b	92.7804	0.83505	0.278444	2.99898	0.00270882	0.990151
Slc35d1	43.4602	0.836107	0.410191	2.03834	0.0415163	0.998912
Spag9	55.2982	0.836445	0.404208	2.06934	0.0385139	0.998912
Airn	112.994	0.841468	0.280592	2.99891	0.00270951	0.990151
Zfp385b	55.6728	0.85777	0.387487	2.21367	0.0268513	0.998912
Net1	50.0708	0.859233	0.389949	2.20345	0.0275632	0.998912
Meltf	60.1624	0.866504	0.357279	2.42529	0.0152964	0.998912
Grhpr	58.5007	0.881026	0.36553	2.41027	0.0159408	0.998912
Hipk2	44.6113	0.883114	0.411324	2.147	0.031793	0.998912
Ppp1r7	52.0196	0.89096	0.40967	2.17482	0.0296433	0.998912
Pfkl	90.1733	0.893578	0.307087	2.90985	0.00361597	0.998912
Car6	39.8392	0.900017	0.440314	2.04403	0.0409504	0.998912
Cmip	45.45	0.909617	0.439701	2.06872	0.0385726	0.998912
Galnt13	66.3125	0.910163	0.345622	2.6334	0.00845338	0.998912
Rad50	47.5928	0.916046	0.392588	2.33335	0.0196298	0.998912
Foxk1	42.6057	0.917725	0.436347	2.1032	0.0354481	0.998912
Ppp6r3	44.6213	0.925324	0.460659	2.0087	0.0445693	0.998912
Ank2	47.769	0.928649	0.462381	2.00841	0.0446	0.998912
Map3k4	41.0026	0.940937	0.463515	2.03	0.0423564	0.998912
Tbcel	35.5557	0.941295	0.454218	2.07234	0.0382335	0.998912
Exoc6b	88.2615	0.946569	0.312184	3.03208	0.00242871	0.990151
Btbd2	41.5871	0.963856	0.479636	2.00956	0.0444781	0.998912
Ccser1	58.1001	0.978515	0.498158	1.96427	0.0494993	0.998912
Pqlc1	32.0234	1.00222	0.489065	2.04926	0.0404368	0.998912
Ctif	44.4371	1.00625	0.448961	2.24129	0.0250072	0.998912
Dlat	45.5279	1.01318	0.420546	2.4092	0.0159874	0.998912
Tmem164	46.6544	1.01662	0.432011	2.35323	0.018611	0.998912
Pbrm1	39.6774	1.02351	0.449506	2.27697	0.022788	0.998912
Macrod1	45.8378	1.03279	0.5255	1.96534	0.0493749	0.998912
Usp24	57.5258	1.03758	0.408832	2.53791	0.0111517	0.998912
Arhgap23	78.7798	1.04907	0.324128	3.2366	0.00120962	0.859541
Slc9a9	42.6226	1.05321	0.457829	2.30044	0.0214231	0.998912
Plekhb2	28.693	1.05438	0.524032	2.01205	0.0442144	0.998912
Trio	34.4091	1.05744	0.498755	2.12016	0.0339922	0.998912
Srgap2	50.3093	1.07973	0.422404	2.55615	0.0105839	0.998912
RP23-443N7.2	36.256	1.08182	0.48995	2.20803	0.0272421	0.998912
Pdzd8	36.4164	1.10214	0.46341	2.37832	0.0173916	0.998912
Ddx19a	36.2132	1.10508	0.538965	2.05038	0.0403278	0.998912
Spats2	28.032	1.1092	0.498832	2.2236	0.0261757	0.998912
Lrrcc1	31.732	1.12313	0.506364	2.21802	0.0265534	0.998912
Foxn3	68.9108	1.1266	0.352719	3.19404	0.00140299	0.859541
Prkd1	40.2095	1.12737	0.43922	2.56676	0.0102653	0.998912
Stx2	39.4523	1.13898	0.494663	2.30255	0.0213044	0.998912
Brms1	27.6117	1.14452	0.518608	2.20691	0.02732	0.998912
Sec61a1	35.6988	1.15357	0.469577	2.4566	0.0140257	0.998912
Scap	31.149	1.19059	0.497502	2.39313	0.0167053	0.998912
Sphk2	25.8166	1.19702	0.597416	2.00366	0.0451063	0.998912
Mdp1	24.2842	1.20535	0.607551	1.98394	0.0472623	0.998912
Gypc	44.4204	1.20548	0.443608	2.71744	0.00657899	0.998912
Pafah2	23.7078	1.2104	0.585284	2.06806	0.0386345	0.998912
Phlpp1	27.3233	1.22615	0.593729	2.06516	0.0389077	0.998912
Hlcs	21.2939	1.22995	0.620398	1.98252	0.0474212	0.998912
Tbrg1	40.0299	1.23017	0.517814	2.37569	0.017516	0.998912
RP24-221F4.2	24.1589	1.24842	0.620581	2.01169	0.0442521	0.998912
Fam179b	25.1179	1.25026	0.620532	2.01482	0.0439231	0.998912
Taok3	28.9425	1.26389	0.509641	2.47996	0.0131397	0.998912
RP23-71J17.1	18.5663	1.26692	0.639957	1.9797	0.0477373	0.998912
Fbxw8	28.5196	1.31373	0.566637	2.31847	0.0204239	0.998912
Tshz2	27.4909	1.31812	0.588271	2.24068	0.025047	0.998912
Sipa1	22.0541	1.3332	0.628161	2.12238	0.0338057	0.998912
Klhl18	20.0355	1.33669	0.672671	1.98713	0.0469078	0.998912
Fbxl7	29.7448	1.34204	0.575559	2.33172	0.0197153	0.998912
Ppp6r2	17.7664	1.35661	0.666548	2.03528	0.0418225	0.998912
Mpp5	23.5188	1.37751	0.616363	2.23489	0.0254243	0.998912
Gpr137c	19.6964	1.38718	0.661876	2.09584	0.0360967	0.998912
Adamts9	31.6305	1.39845	0.493488	2.83381	0.00459969	0.998912
Rif1	27.9888	1.39958	0.553096	2.53044	0.0113921	0.998912
Wrb	18.8391	1.40886	0.667787	2.10974	0.0348806	0.998912
Ascc1	27.4673	1.40958	0.579397	2.43284	0.0149809	0.998912
Akap11	43.9925	1.42408	0.496209	2.86992	0.00410572	0.998912
Atp5l	20.2724	1.43181	0.694001	2.06312	0.0391015	0.998912
Cd3eap	16.0669	1.4593	0.709235	2.05757	0.0396318	0.998912
Pin4	28.9005	1.46751	0.628836	2.33369	0.0196121	0.998912
Prpf4	16.6177	1.47117	0.731136	2.01216	0.0442027	0.998912
Borcs5	15.0306	1.47773	0.742173	1.99109	0.0464708	0.998912
Ngef	15.9536	1.49855	0.762483	1.96536	0.0493725	0.998912
Mmab	20.6093	1.51819	0.611315	2.48348	0.0130105	0.998912
Gpatch2	13.8859	1.52013	0.76572	1.98523	0.0471187	0.998912
Atf2	24.6372	1.54679	0.601409	2.57194	0.0101131	0.998912
Cpne3	25.34	1.55813	0.553022	2.81749	0.00484008	0.998912
Poc5	13.8311	1.56584	0.779307	2.00928	0.044508	0.998912
Mfn1	17.8077	1.57255	0.68097	2.30928	0.0209279	0.998912
Tsc1	18.4119	1.58382	0.64487	2.45603	0.014048	0.998912
Adgrg2	29.8491	1.61228	0.597211	2.69969	0.00694042	0.998912
Mmaa	13.7524	1.62584	0.722887	2.2491	0.0245064	0.998912
Cox10	26.2583	1.63039	0.564318	2.88913	0.00386313	0.998912
RP23-146N20.3	13.4212	1.63279	0.80453	2.0295	0.0424074	0.998912
P3h2	13.2329	1.63358	0.79422	2.05684	0.0397017	0.998912
Ntrk3	16.1559	1.64487	0.810454	2.02956	0.0424009	0.998912
Diaph2	28.4812	1.64837	0.657012	2.50889	0.0121112	0.998912
Clcc1	15.0538	1.66735	0.7297	2.28498	0.0223138	0.998912
Gmeb2	15.5711	1.67422	0.769351	2.17614	0.0295446	0.998912
Ercc1	10.0844	1.71412	0.84629	2.02545	0.0428214	0.998912
Taok1	14.1128	1.76498	0.801295	2.20266	0.0276185	0.998912
Dapp1	18.5573	1.79516	0.768149	2.33699	0.0194397	0.998912
Ccl25	17.571	1.80374	0.74478	2.42184	0.0154423	0.998912
Hivep2	16.6837	1.80855	0.741947	2.43758	0.014786	0.998912
Gripap1	15.2115	1.83673	0.79679	2.30516	0.0211578	0.998912
Arl6ip5	17.4031	1.86285	0.672997	2.76798	0.00564042	0.998912
Gm26904	11.1375	1.90124	0.893602	2.12761	0.0333696	0.998912
Rsbn1	14.5249	1.98409	0.750648	2.64317	0.00821344	0.998912
Gfod1	8.57002	2.00312	1.0152	1.97312	0.0484815	0.998912
Brd9	8.13819	2.05058	1.01825	2.01382	0.0440287	0.998912
Rsph3a	8.24023	2.08906	0.996022	2.09741	0.0359576	0.998912
Hif1an	12.0661	2.10501	0.990015	2.12624	0.033483	0.998912
Zfp131	16.251	2.12246	0.796979	2.66314	0.0077416	0.998912
Mmp28	11.3393	2.12606	0.832914	2.55256	0.0106936	0.998912
Alkbh4	9.6872	2.14543	0.90352	2.37452	0.0175716	0.998912
Senp5	8.91406	2.15584	1.0187	2.11627	0.0343219	0.998912
Ncapd3	12.7547	2.18406	0.911043	2.39732	0.0165156	0.998912
Atr	10.291	2.21207	0.933142	2.37056	0.0177611	0.998912
Acox3	16.7173	2.22242	0.736346	3.01817	0.00254304	0.990151
Polg	8.96175	2.24734	0.956971	2.34839	0.018855	0.998912
Accs	12.9691	2.26168	0.806014	2.806	0.00501599	0.998912
Znrd1as	12.5638	2.27035	0.989092	2.29538	0.0217111	0.998912
Acin1	7.95309	2.31112	0.99954	2.31219	0.0207673	0.998912
RP23-464P12.1	13.7345	2.39945	0.791557	3.03131	0.00243498	0.990151
Ttc30b	7.3181	2.40017	1.12254	2.13815	0.0325045	0.998912
Kctd6	9.42087	2.41238	0.924573	2.60919	0.00907581	0.998912
Dennd5b	11.8154	2.42131	0.978733	2.47392	0.013364	0.998912
Napb	6.35795	2.44441	1.1666	2.09533	0.036142	0.998912
Ubr1	11.1111	2.49711	0.953613	2.61857	0.00882981	0.998912
Psd	4.92773	2.52392	1.26211	1.99977	0.045525	0.998912
Aph1b	9.45608	2.61657	0.925809	2.82625	0.00470969	0.998912
Rnf128	5.40732	2.61676	1.33031	1.96704	0.0491789	0.998912
Rev1	9.66875	2.62613	1.00886	2.60306	0.00923963	0.998912
Vrk2	6.06339	2.64158	1.29132	2.04563	0.0407923	0.998912
Arsg	8.74902	2.65135	1.0445	2.53839	0.0111363	0.998912
Nav1	10.7307	2.6804	0.929808	2.88274	0.00394229	0.998912
Fhit	11.744	2.73452	0.949947	2.8786	0.00399439	0.998912
Podnl1	9.1758	2.87678	1.04587	2.75062	0.00594825	0.998912
Mdm1	4.36556	2.88671	1.35982	2.12286	0.033766	0.998912
Spon1	7.70377	2.94768	1.12958	2.60954	0.00906632	0.998912
Sytl4	7.90548	3.04921	1.40295	2.17342	0.0297487	0.998912
RP24-375H14.1	4.22274	3.0663	1.53181	2.00175	0.0453115	0.998912
Pcdh19	5.30343	3.11674	1.38046	2.25776	0.0239605	0.998912
Rhpn1	5.23448	3.11779	1.54595	2.01674	0.0437228	0.998912
RP23-445E16.1	4.90557	3.12461	1.37115	2.27883	0.0226771	0.998912
Eif5a2	6.77524	3.17125	1.19696	2.64942	0.00806306	0.998912
Tmem170b	5.51373	3.19978	1.29743	2.46624	0.0136539	0.998912
Rtkn	4.0999	3.20962	1.61723	1.98464	0.0471842	0.998912
Draxin	5.04573	3.45098	1.7154	2.01177	0.0442446	0.998912
Nyap1	4.95951	3.50502	1.60765	2.18022	0.0292412	0.998912
Abca9	6.17758	3.86305	1.39054	2.7781	0.0054678	0.998912
Psd4	4.30635	3.91659	1.69712	2.30779	0.0210107	0.998912
Tlr3	2.56264	4.04268	1.97101	2.05107	0.04026	0.998912
Fzd3	2.52524	4.06816	1.97761	2.0571	0.0396763	0.998912
Lrrn4cl	4.85165	4.0962	1.80446	2.27004	0.023205	0.998912
Wnt10a	2.62994	4.1209	1.9656	2.09651	0.0360369	0.998912
RP23-433P9.4	2.87651	4.16593	2.09428	1.98919	0.0466799	0.998912
Ypel4	2.83586	4.19069	2.00367	2.09151	0.0364824	0.998912
Peg12	3.02893	4.34278	1.8852	2.30362	0.021244	0.998912
H2-Pb	3.17124	4.35178	2.03796	2.13536	0.0327317	0.998912
RP23-344B24.1	3.11312	4.3689	1.92758	2.26652	0.0234199	0.998912
Anxa9	3.07054	4.36984	1.94388	2.248	0.0245762	0.998912
RP23-223I5.2	3.13421	4.38022	2.04662	2.14022	0.0323368	0.998912
RP23-132J19.1	3.76295	4.64558	1.78498	2.60259	0.00925224	0.998912
RP23-309I23.2	1.90843	4.64867	2.31743	2.00596	0.0448606	0.998912
Cacna1b	1.88789	4.65127	2.25489	2.06275	0.0391367	0.998912
Ak3	3.97345	4.73519	1.77951	2.66095	0.00779215	0.998912
Pbld2	2.0342	4.75981	2.42237	1.96494	0.0494216	0.998912
Zfx	2.05512	4.76134	2.41402	1.97237	0.0485676	0.998912
Napepld	2.07656	4.79916	2.40201	1.99797	0.0457195	0.998912
Cdc23	4.32347	4.81225	1.79955	2.67415	0.00749199	0.998912
Il12rb2	2.13948	4.81572	2.38787	2.01675	0.0437219	0.998912
Limk1	4.38665	4.83051	1.84651	2.61603	0.00889592	0.998912
Camp	2.15999	4.83872	2.36748	2.04383	0.0409708	0.998912
6030445D17Rik	2.20292	4.86663	2.37083	2.05271	0.0401003	0.998912
Sema4a	2.24381	4.8796	2.42497	2.01223	0.0441956	0.998912
Mss51	2.2649	4.89242	2.41919	2.02234	0.0431414	0.998912
RP23-275N21.6	2.26487	4.91212	2.33457	2.10408	0.0353715	0.998912
RP23-349D13.3	2.28654	4.91541	2.33211	2.10771	0.035056	0.998912
Phtf1os	2.32834	4.93925	2.32113	2.12795	0.0333414	0.998912
Mical2	2.32777	4.94819	2.31154	2.14064	0.0323027	0.998912
Rmst	2.36992	4.99088	2.37217	2.10393	0.0353847	0.998912
Zscan18	2.43377	5.01956	2.13661	2.34931	0.0188083	0.998912
Pdf	2.51721	5.05304	2.26416	2.23175	0.0256314	0.998912
Notch1	2.58028	5.09449	2.05676	2.47696	0.0132508	0.998912
Syde2	2.62246	5.11728	2.2427	2.28175	0.0225041	0.998912
RP24-372J15.4	2.64263	5.11769	2.25759	2.26688	0.0233974	0.998912
Skint6	2.66369	5.14599	2.01295	2.55644	0.010575	0.998912
AC134827.3	2.70515	5.14979	2.30581	2.2334	0.0255226	0.998912
Platr22	2.72624	5.16047	2.30166	2.24206	0.0249574	0.998912
RP24-426M1.3	2.68533	5.16606	2.20011	2.34809	0.0188698	0.998912
Abcb11	2.74713	5.17743	2.21778	2.33451	0.0195689	0.998912
RP23-72D18.1	2.76804	5.1842	2.4672	2.10125	0.0356192	0.998912
RP23-190H11.5	2.76952	5.19861	2.22092	2.34075	0.0192452	0.998912
Car3	2.81037	5.22543	2.00345	2.60821	0.00910163	0.998912
AC107822.5	2.85201	5.23552	2.17891	2.40282	0.0162692	0.998912
Prima1	2.83201	5.24397	2.16465	2.42255	0.015412	0.998912
Adamts4	5.73483	5.26637	1.6099	3.27125	0.00107074	0.859541
Mos	2.93674	5.27568	2.16297	2.43909	0.0147242	0.998912
RP24-282D16.3	2.95688	5.29147	2.15068	2.46037	0.0138794	0.998912
AC125458.2	2.99872	5.30004	2.41392	2.19561	0.0281196	0.998912
Hist1h4d	2.95855	5.30198	2.17766	2.43471	0.0149036	0.998912
RP23-336M16.3	2.99978	5.32723	2.12916	2.50203	0.0123484	0.998912
Calcoco1	3.31409	5.44905	1.92103	2.83653	0.00456066	0.998912
Tnni3	3.39826	5.49046	1.88242	2.9167	0.00353756	0.998912
Tmprss5	3.41822	5.49848	2.06755	2.65942	0.00782749	0.998912
Fras1	3.50351	5.53905	1.88063	2.94532	0.00322621	0.998912
RP23-67E6.5	3.5231	5.54517	2.04775	2.70793	0.00677036	0.998912
Rbm48	3.60876	5.58569	1.90593	2.93069	0.00338208	0.998912
RP24-285J23.2	3.85994	5.68727	1.82789	3.11138	0.00186214	0.966196
Zfp58	3.90158	5.69319	1.78749	3.18502	0.00144744	0.859541
Cacna1c	4.13187	5.77408	1.76476	3.27188	0.00106835	0.859541
RP23-6A9.2	4.67737	5.95463	1.70047	3.50176	0.000462189	0.751885
RP23-96I9.2	4.90804	6.02288	1.68183	3.58115	0.000342086	0.715357
